# Supplementary material for: Lung and Gut Microbiota Changes Associated with Pseudomonas aeruginosa Infection in Mouse Models of Cystic Fibrosis
Source: Int J Mol Sci. 2021 Nov 10;22(22):12169. doi: 10.3390/ijms222212169 (PMC8625166; doi:10.3390/ijms222212169)
Supplement: Supplementary file 1 [file ijms-22-12169-s001.zip]

Archive with 4 entries (4 files):
- Bacci et al. Supplementary Materials_IJMS 2021_special_issue_revised.pdf
- Table S1 - Reads statistics and Good's coverage.csv
- Table S2 Taxonomic assignment of the Amplicon Sequence Variants (ASVs).csv
- Table S3 - Differential abundance of ASVs from Deseq2 analysis.csv
