# Supplementary material for: Lung and Gut Microbiota Changes Associated with Pseudomonas aeruginosa Infection in Mouse Models of Cystic Fibrosis
Source: Int J Mol Sci. 2021 Nov 10;22(22):12169. doi: 10.3390/ijms222212169 (PMC8625166; doi:10.3390/ijms222212169)
Supplement: Supplementary file 1 [file ijms-22-12169-s001.zip › Table S1 - Reads statistics and Good's coverage.csv]

index	Number_of_singletons	Number_of_doubletons	Good_coverage_estimator	mice	body_site	type	condition	raw	no.adapt	filtered	derepF	derepR	denoisedF	denoisedR	merged	no.chim
S502N720	1	7	0,9999733177	4	gut	KO	RP73-infected	62472	61957	47336	47336	47336	47336	47336	42396	15849
S502N721	0	2	1	2	gut	KO	RP73-infected	112717	111775	86871	86871	86871	86871	86871	85605	49117
S502N722	0	4	1	5	gut	KO	RP73-infected	103641	102730	78885	78885	78885	78885	78885	76051	43878
S502N723	0	10	1	8	gut	WT	RP73-infected	96295	95534	73204	73204	73204	73204	73204	68415	77314
S502N726	4	12	0,9999329264	4	stool	KO	RP73-infected	129677	128578	97048	97048	97048	97048	97048	84214	23936
S502N727	0	5	1	2	stool	KO	RP73-infected	89102	88371	67280	67280	67280	67280	67280	63415	52763
S502N728	2	6	0,9999620767	5	stool	KO	RP73-infected	115471	114545	88152	88152	88152	88152	88152	82091	44334
S502N729	5	17	0,9999333387	8	stool	WT	RP73-infected	160447	159092	122352	122352	122352	122352	122352	110725	24779
S503N719	2	4	0,9999595927	1	stool	KO	RP73-infected	108020	107189	81841	81841	81841	81841	81841	77197	47936
S503N724	0	6	1	1	gut	KO	RP73-infected	66697	66130	52006	52006	52006	52006	52006	50782	28225
S503N728	6	9	0,9998525037	7	stool	KO	RP73-infected	86610	85886	65727	65727	65727	65727	65727	59151	34530
S505N719	0	4	1	7	gut	KO	RP73-infected	69936	69325	53820	53820	53820	53820	53820	53432	32264
S507N722	1	15	0,9999603316	8	lung+ATL	WT	RP73-infected	69594	68901	52102	52102	52102	52102	52102	44412	21807
S507N723	4	17	0,9998239979	4	lung+ATL	KO	RP73-infected	62319	61712	47294	47294	47294	47294	47294	39912	29822
S507N726	5	7	0,9998320795	1	lung+ATL	KO	RP73-infected	68135	67346	50260	50260	50260	50260	50260	44830	25055
S508N724	3	11	0,9999019031	37	stool	KO	RP73-infected	67955	67397	50419	50419	50419	50419	50419	43576	23234
S508N726	6	11	0,9998772052	29	stool	KO	RP73-infected	115260	114275	83553	83553	83553	83553	83553	72021	16359
S508N727	1	18	0,9999806931	32	stool	WT	RP73-infected	98110	97268	71882	71882	71882	71882	71882	62761	21574
S508N729	5	31	0,9999115874	31	stool	WT	RP73-infected	131882	130817	97403	97403	97403	97403	97403	84051	19957
S510N716	5	19	0,9999184286	34	stool	WT	RP73-infected	113543	112671	85544	85544	85544	85544	85544	75711	24587
S510N718	2	4	0,9999356334	36	stool	KO	RP73-infected	73390	72828	53064	53064	53064	53064	53064	46419	8477
S510N719	1	27	0,9999708727	33	stool	WT	RP73-infected	86153	85349	61337	61337	61337	61337	61337	51965	20466
S510N720	2	26	0,9999406405	38	stool	WT	RP73-infected	79945	79225	59928	59928	59928	59928	59928	50109	17363
S510N721	2	32	0,9999766415	28	stool	WT	RP73-infected	210313	208625	156848	156848	156848	156848	156848	135159	20858
S510N722	0	20	1	35	stool	WT	RP73-infected	106616	105741	80037	80037	80037	80037	80037	67631	11514
S510N723	0	7	1	35	gut	WT	RP73-infected	78868	78209	59436	59436	59436	59436	59436	53997	24138
S510N724	1	10	0,9999717019	28	gut	WT	RP73-infected	58445	57946	43974	43974	43974	43974	43974	39651	13220
S510N726	0	0	1	34	gut	WT	RP73-infected	22122	21834	16029	16029	16029	16029	16029	15872	32188
S510N727	3	4	0,9999389214	31	gut	WT	RP73-infected	68865	68224	51106	51106	51106	51106	51106	49435	22516
S510N728	0	1	1	37	gut	KO	RP73-infected	62252	61741	47358	47358	47358	47358	47358	44160	28108
S510N729	1	4	0,9999870657	29	gut	KO	RP73-infected	110373	109402	84107	84107	84107	84107	84107	78172	21212
S511N716	3	11	0,9999535424	38	gut	WT	RP73-infected	108078	107096	81780	81780	81780	81780	81780	74414	21555
S511N719	4	2	0,9999241893	36	gut	KO	RP73-infected	77349	76668	58517	58517	58517	58517	58517	53454	20511
S511N720	4	2	0,9999097758	33	gut	WT	RP73-infected	67085	66472	47891	47891	47891	47891	47891	45208	10414
S511N721	3	13	0,9998789297	32	gut	WT	RP73-infected	46335	45930	34546	34546	34546	34546	34546	28737	17506
S513N703	3	5	0,9999136616	44	gut	WT	RP73-infected	54510	53964	41237	41237	41237	41237	41237	37570	19268
S513N704	4	8	0,9998582817	47	gut	WT	RP73-infected	55144	54722	41290	41290	41290	41290	41290	35415	10230
S513N705	3	15	0,9999318909	53	gut	KO	RP73-infected	67365	66777	51162	51162	51162	51162	51162	46511	10311
S513N706	2	10	0,9999092971	51	stool	WT	RP73-infected	63623	63028	46940	46940	46940	46940	46940	39058	13375
S513N707	4	3	0,9998841587	42	stool	WT	RP73-infected	70424	69817	53206	53206	53206	53206	53206	48226	19565
S513N710	1	12	0,9999255786	43	stool	WT	RP73-infected	33220	32952	24643	24643	24643	24643	24643	19544	17219
S513N711	3	17	0,9998937489	45	stool	KO	RP73-infected	75873	75249	56402	56402	56402	56402	56402	45873	17264
S513N712	2	18	0,9999492244	50	stool	WT	RP73-infected	75131	74483	56235	56235	56235	56235	56235	49169	16124
S515N701	0	16	1	41	stool	WT	Empty beads	61971	61449	45640	45640	45640	45640	45640	37393	27289
S515N702	1	3	0,9999344692	39	stool	WT	Empty beads	26932	26663	19997	19997	19997	19997	19997	17840	25428
S515N703	3	21	0,9998927997	53	stool	KO	RP73-infected	77436	76798	58932	58932	58932	58932	58932	48847	26286
S515N704	4	12	0,9998068099	46	stool	KO	RP73-infected	64818	64299	49361	49361	49361	49361	49361	42866	13307
S515N705	4	23	0,9999006088	47	stool	WT	RP73-infected	89620	88919	69643	69643	69643	69643	69643	61180	26806
S515N706	4	13	0,9998880587	39	gut	WT	Empty beads	56207	55741	41412	41412	41412	41412	41412	38532	25424
S515N707	0	5	1	41	gut	WT	Empty beads	14372	14234	10573	10573	10573	10573	10573	9978	36881
S515N710	1	13	0,9999515949	50	gut	WT	RP73-infected	38659	38305	29078	29078	29078	29078	29078	24785	26860
S515N711	1	11	0,9999596823	40	gut	WT	Empty beads	42804	42443	31704	31704	31704	31704	31704	27750	26319
S515N712	1	2	0,9999721882	46	gut	KO	RP73-infected	68218	67666	52241	52241	52241	52241	52241	49214	14729
S516N701	3	30	0,9998813807	40	stool	WT	Empty beads	66960	66408	49258	49258	49258	49258	49258	38593	3446
S516N704	0	9	1	44	stool	WT	RP73-infected	52039	51576	37221	37221	37221	37221	37221	31690	49928
S516N705	0	6	1	43	gut	WT	RP73-infected	33353	33008	25233	25233	25233	25233	25233	23408	35640
S516N706	1	8	0,9999664677	42	gut	WT	RP73-infected	53018	52543	39042	39042	39042	39042	39042	34847	39721
S516N710	2	5	0,9999201756	45	gut	KO	RP73-infected	40450	40110	29929	29929	29929	29929	29929	25992	32841
S516N711	1	13	0,9999597796	51	gut	WT	RP73-infected	48961	48549	36843	36843	36843	36843	36843	32681	40746
S517N712	0	11	1	2	lung+ATL	KO	RP73-infected	38189	37850	29191	29191	29191	29191	29191	27184	86214
S517N715	0	12	1	5	lung+ATL	KO	RP73-infected	37767	37423	28587	28587	28587	28587	28587	25728	51731
S518N701	0	15	100	7	lung+ATL	KO	RP73-infected	45017	44572	34047	34047	34047	34047	34047	31811	80486
S518N705	1	15	99,9952056765	25	lung+ATL	KO	Empty beads	38774	38413	30251	30251	30251	30251	30251	27906	35983
S518N706	2	15	99,9826298419	34	lung+ATL	WT	RP73-infected	21595	21430	16359	16359	16359	16359	16359	14675	39225
S518N707	0	13	1	38	lung+ATL	WT	RP73-infected	42309	41902	32267	32267	32267	32267	32267	30193	47631
S518N710	0	10	1	36	lung+ATL	KO	RP73-infected	24258	24024	18490	18490	18490	18490	18490	16838	30775
S518N711	0	23	1	33	lung+ATL	WT	RP73-infected	50549	50093	39058	39058	39058	39058	39058	36924	27484
S518N712	2	12	0,9999111743	27	lung+ATL	WT	Empty beads	42302	41935	32250	32250	32250	32250	32250	30103	41255
S518N714	1	11	0,9999644229	29	lung+ATL	KO	RP73-infected	53737	53278	41196	41196	41196	41196	41196	38173	32858
S518N715	1	8	0,9999528569	32	lung+ATL	WT	RP73-infected	41797	41420	31736	31736	31736	31736	31736	28530	41305
S520N701	1	16	0,9999536071	31	lung+ATL	WT	RP73-infected	42387	41955	31986	31986	31986	31986	31986	29275	64352
S520N702	0	18	1	28	lung+ATL	WT	RP73-infected	17244	17070	12957	12957	12957	12957	12957	11689	52815
S520N703	1	10	0,9999512457	37	lung+ATL	KO	RP73-infected	38710	38341	29544	29544	29544	29544	29544	26881	36172
S520N704	0	13	1	23	lung+ATL	WT	Empty beads	18926	18784	14416	14416	14416	14416	14416	13274	30926
S520N705	0	14	1	35	lung+ATL	WT	RP73-infected	32958	32696	25491	25491	25491	25491	25491	23107	27717
S520N707	0	7	1	24	lung+ATL	KO	Empty beads	19895	19680	14873	14873	14873	14873	14873	13639	18591
S520N710	1	8	0,9999081811	26	lung+ATL	WT	Empty beads	20186	20005	15236	15236	15236	15236	15236	13820	33889
S520N711	1	24	0,9999502512	46	lung+ATL	KO	RP73-infected	36613	36278	27726	27726	27726	27726	27726	25164	28683
S520N712	1	11	0,9999551529	43	lung+ATL	WT	RP73-infected	42375	41986	32136	32136	32136	32136	32136	29496	55063
S520N714	3	7	0,9998850443	39	lung+ATL	WT	Empty beads	48521	48075	36514	36514	36514	36514	36514	33671	33845
S521N701	1	14	0,9999481005	50	lung+ATL	WT	RP73-infected	38726	38377	27650	27650	27650	27650	27650	25177	44138
S521N702	2	20	0,9998044966	40	lung+ATL	WT	Empty beads	18970	18792	14452	14452	14452	14452	14452	12709	51534
S521N704	1	10	0,9999252336	47	lung+ATL	WT	RP73-infected	23921	23692	18090	18090	18090	18090	18090	16635	2317
S521N705	1	12	0,9999488883	51	lung+ATL	WT	RP73-infected	36195	35905	27667	27667	27667	27667	27667	25649	343
S521N706	1	10	0,9999419246	53	lung+ATL	KO	RP73-infected	32500	32229	24273	24273	24273	24273	24273	22030	1650
S521N707	1	17	0,999942076	42	lung+ATL	WT	RP73-infected	33516	33233	25074	25074	25074	25074	25074	22505	1801
S521N711	0	14	1	44	lung+ATL	WT	RP73-infected	33137	32710	24763	24763	24763	24763	24763	22481	23599
S521N712	1	22	0,9999419752	41	lung+ATL	WT	Empty beads	32055	31791	24431	24431	24431	24431	24431	22304	9521
S521N714	1	12	0,9999633552	45	lung+ATL	KO	RP73-infected	58171	57692	41295	41295	41295	41295	41295	36759	1747
S521N715	3	38	0,9998820198	23	stool	WT	Empty beads	74053	73515	55106	55106	55106	55106	55106	40929	37580
S522N701	1	27	0,9999619569	26	stool	WT	Empty beads	71302	70714	53663	53663	53663	53663	53663	42354	7990
S522N702	1	20	0,9999248516	25	stool	KO	Empty beads	34063	33772	25337	25337	25337	25337	25337	19678	48165
S522N703	2	21	0,9999253898	27	stool	WT	Empty beads	70476	69869	53945	53945	53945	53945	53945	41458	11401
S522N704	1	16	0,9999606671	24	stool	KO	Empty beads	68159	67563	50953	50953	50953	50953	50953	39134	1447
S522N705	1	7	0,9999728858	25	gut	KO	Empty beads	76973	76387	58959	58959	58959	58959	58959	50070	10190
S522N706	0	11	1	27	gut	WT	Empty beads	38632	38310	29598	29598	29598	29598	29598	28207	7509
S522N707	5	19	0,9998100232	24	gut	KO	Empty beads	60989	60510	45332	45332	45332	45332	45332	35577	47089
S522N710	0	8	1	26	gut	WT	Empty beads	25917	25707	19439	19439	19439	19439	19439	17157	34316
S522N711	0	12	1	23	gut	WT	Empty beads	29606	29366	22569	22569	22569	22569	22569	21061	6023
S513N716	4	4	0,9999198846	64	gut	WT	Empty beads	106201	105105	63991	63991	63991	63991	63991	59639	57416
S513N718	1	1	0,9999719416	55	gut	KO	Empty beads	91563	90686	56599	56599	56599	56599	56599	50522	37478
S513N719	1	1	0,9999748244	61	gut	WT	Empty beads	71922	71170	43262	43262	43262	43262	43262	41261	79492
S513N720	2	0	0,9999560671	60	gut	WT	Empty beads	85842	85078	55377	55377	55377	55377	55377	52654	65514
S513N721	0	1	1	57	gut	KO	Empty beads	56148	55607	36257	36257	36257	36257	36257	35036	59874
S513N722	1	3	0,9999754577	67	gut	KO	RP73-infected	77179	76064	43442	43442	43442	43442	43442	42304	48017
S513N723	0	0	1	54	gut	KO	Empty beads	58766	58226	35906	35906	35906	35906	35906	34622	59636
S513N724	0	0	1	72	gut	WT	RP73-infected	87262	86132	53364	53364	53364	53364	53364	46876	44367
S513N726	1	2	0,999988401	65	gut	KO	RP73-infected	169617	167836	96823	96823	96823	96823	96823	91211	52738
S513N728	2	2	0,9999613385	66	gut	KO	RP73-infected	79734	78843	53646	53646	53646	53646	53646	52475	47389
S513N729	0	0	1	56	gut	KO	Empty beads	136698	135472	88856	88856	88856	88856	88856	87081	35665
S515N718	2	0	0,9999249475	62	gut	WT	Empty beads	92453	91129	47615	47615	47615	47615	47615	41867	33991
S515N719	2	3	0,9999346469	71	gut	WT	RP73-infected	115103	113990	65422	65422	65422	65422	65422	54038	33750
S515N720	0	2	1	63	gut	WT	Empty beads	71579	70887	43258	43258	43258	43258	43258	40312	50185
S515N721	1	4	0,9999745061	59	gut	WT	Empty beads	115979	114951	68960	68960	68960	68960	68960	59979	37946
S515N722	3	3	0,9999370158	69	gut	WT	RP73-infected	146466	144613	82362	82362	82362	82362	82362	73100	44417
S515N723	1	2	0,9999675061	68	gut	WT	RP73-infected	65895	65322	39325	39325	39325	39325	39325	35159	49701
S515N724	1	4	0,9999636152	63	stool	WT	Empty beads	100336	99130	56559	56559	56559	56559	56559	47208	135016
S515N726	1	1	0,9999757605	66	stool	KO	RP73-infected	117034	115711	75787	75787	75787	75787	75787	69403	40679
S515N727	0	4	1	64	stool	WT	Empty beads	92410	91564	52397	52397	52397	52397	52397	45002	62784
S515N728	3	4	0,9999273696	69	stool	WT	RP73-infected	148980	147504	88482	88482	88482	88482	88482	71486	51446
S515N729	3	0	0,9999533814	56	stool	KO	Empty beads	161559	160266	101510	101510	101510	101510	101510	93262	41113
S516N716	4	5	0,9999242639	54	stool	KO	Empty beads	148613	147185	99191	99191	99191	99191	99191	92261	53061
S516N718	2	3	0,9999447086	55	stool	KO	Empty beads	106518	105490	67155	67155	67155	67155	67155	59380	18128
S516N719	4	1	0,999870659	67	stool	KO	RP73-infected	109891	108725	62184	62184	62184	62184	62184	55035	45161
S516N720	0	5	1	62	stool	WT	Empty beads	132548	131444	80773	80773	80773	80773	80773	66148	56739
S516N721	2	3	0,9998924211	65	stool	KO	RP73-infected	62503	61916	37469	37469	37469	37469	37469	33844	42727
S516N722	1	4	0,9999704919	60	stool	WT	Empty beads	120372	118677	72245	72245	72245	72245	72245	59614	34503
S516N723	2	0	0,9999302723	57	stool	KO	Empty beads	69139	68579	44505	44505	44505	44505	44505	40791	63772
S516N724	4	2	0,9999273559	72	stool	WT	RP73-infected	143776	141955	84118	84118	84118	84118	84118	76754	35289
S516N726	0	3	1	61	stool	WT	Empty beads	73389	72570	43559	43559	43559	43559	43559	40598	26212
S516N727	1	2	0,9999757093	68	stool	WT	RP73-infected	80289	79501	52827	52827	52827	52827	52827	47555	62395
S516N728	0	1	1	59	stool	WT	Empty beads	119010	117743	76695	76695	76695	76695	76695	66898	68033
S516N729	1	2	0,9999805953	71	stool	WT	RP73-infected	132944	131690	78321	78321	78321	78321	78321	70302	43188
S517N719	0	1	1	56	lung+ATL	KO	Empty beads	2150	2098	602	602	602	602	602	358	28074
S517N720	0	1	1	62	lung+ATL	WT	Empty beads	6416	6100	2264	2264	2264	2264	2264	1848	16210
S517N721	0	1	1	54	lung+ATL	KO	Empty beads	5252	4962	2452	2452	2452	2452	2452	2041	25209
S517N722	0	1	1	69	lung+ATL	WT	RP73-infected	2233	2177	760	760	760	760	760	442	22727
S517N723	0	5	1	68	lung+ATL	WT	RP73-infected	40258	38580	23958	23958	23958	23958	23958	23607	22003
S517N724	0	2	1	71	lung+ATL	WT	RP73-infected	23935	20234	10244	10244	10244	10244	10244	9589	29776
S517N726	0	2	1	61	lung+ATL	WT	Empty beads	4668	4083	2390	2390	2390	2390	2390	1962	20935
S517N727	0	6	1	65	lung+ATL	KO	RP73-infected	61092	57288	38982	38982	38982	38982	38982	38264	30582
S517N728	2	5	0,9997496871	55	lung+ATL	KO	Empty beads	30806	19702	10746	10746	10746	10746	10746	9644	48862
S517N729	0	1	1	66	lung+ATL	KO	RP73-infected	79416	76807	48692	48692	48692	48692	48692	48384	51795
S518N716	2	0	0,9998245768	64	lung+ATL	WT	Empty beads	24627	23635	15150	15150	15150	15150	15150	14256	55250
S518N718	0	1	1	57	lung+ATL	KO	Empty beads	5799	5726	2003	2003	2003	2003	2003	1519	56553
S518N719	0	1	1	63	lung+ATL	WT	Empty beads	20419	18419	12100	12100	12100	12100	12100	11161	61296
S518N720	1	3	0,9998668265	60	lung+ATL	WT	Empty beads	19368	15349	9375	9375	9375	9375	9375	8603	31072
S518N722	0	3	1	59	lung+ATL	WT	Empty beads	73872	58326	36559	36559	36559	36559	36559	35588	33693
S518N723	0	6	1	67	lung+ATL	KO	RP73-infected	13577	11027	6712	6712	6712	6712	6712	6217	85622
S518N724	0	0	1	72	lung+ATL	WT	RP73-infected	9591	8677	4240	4240	4240	4240	4240	3707	47149
