# Supplementary material for: Lung and Gut Microbiota Changes Associated with Pseudomonas aeruginosa Infection in Mouse Models of Cystic Fibrosis
Source: Int J Mol Sci. 2021 Nov 10;22(22):12169. doi: 10.3390/ijms222212169 (PMC8625166; doi:10.3390/ijms222212169)
Supplement: Supplementary file 1 [file ijms-22-12169-s001.zip › Table S2 Taxonomic assignment of the Amplicon Sequence Variants (ASVs).csv]

	domain	phylum	class	order	family	genus	species
ASV_1	Bacteria	Firmicutes	Bacilli	Lactobacillales	Lactobacillaceae	Lactobacillus	NA
ASV_2	Bacteria	Proteobacteria	Gammaproteobacteria	Pseudomonadales	Pseudomonadaceae	Pseudomonas	NA
ASV_3	Bacteria	Verrucomicrobia	Verrucomicrobiae	Verrucomicrobiales	Akkermansiaceae	Akkermansia	NA
ASV_4	Bacteria	Firmicutes	Bacilli	Lactobacillales	Lactobacillaceae	Lactobacillus	NA
ASV_5	Bacteria	Actinobacteria	Coriobacteriia	Coriobacteriales	Atopobiaceae	NA	NA
ASV_6	Bacteria	Firmicutes	Clostridia	Clostridiales	Lachnospiraceae	NA	NA
ASV_7	Bacteria	Firmicutes	Clostridia	Clostridiales	Lachnospiraceae	NA	NA
ASV_8	Bacteria	Bacteroidetes	Bacteroidia	Bacteroidales	Muribaculaceae	NA	NA
ASV_9	Bacteria	Firmicutes	Bacilli	Lactobacillales	Lactobacillaceae	Lactobacillus	NA
ASV_10	Bacteria	Firmicutes	Clostridia	Clostridiales	Lachnospiraceae	NA	NA
ASV_11	Bacteria	Firmicutes	Erysipelotrichia	Erysipelotrichales	Erysipelotrichaceae	[Clostridium] innocuum group	NA
ASV_12	Bacteria	Firmicutes	Bacilli	Lactobacillales	Lactobacillaceae	Lactobacillus	NA
ASV_13	Bacteria	Firmicutes	Bacilli	Lactobacillales	Lactobacillaceae	Lactobacillus	NA
ASV_14	Bacteria	Proteobacteria	Gammaproteobacteria	Enterobacteriales	Enterobacteriaceae	NA	NA
ASV_15	Bacteria	Bacteroidetes	Bacteroidia	Bacteroidales	Prevotellaceae	Prevotellaceae UCG-001	NA
ASV_16	Bacteria	Bacteroidetes	Bacteroidia	Bacteroidales	Bacteroidaceae	Bacteroides	NA
ASV_17	Bacteria	Bacteroidetes	Bacteroidia	Bacteroidales	NA	NA	NA
ASV_18	NA	NA	NA	NA	NA	NA	NA
ASV_19	NA	NA	NA	NA	NA	NA	NA
ASV_20	Bacteria	Firmicutes	Clostridia	Clostridiales	Lachnospiraceae	Blautia	NA
ASV_21	Bacteria	Bacteroidetes	Bacteroidia	Bacteroidales	NA	NA	NA
ASV_22	Bacteria	Firmicutes	Bacilli	Lactobacillales	Enterococcaceae	Enterococcus	NA
ASV_23	Bacteria	Bacteroidetes	Bacteroidia	Bacteroidales	NA	NA	NA
ASV_24	NA	NA	NA	NA	NA	NA	NA
ASV_25	Bacteria	Firmicutes	Clostridia	Clostridiales	Lachnospiraceae	NA	NA
ASV_26	Bacteria	Firmicutes	Clostridia	Clostridiales	Lachnospiraceae	Hungatella	NA
ASV_27	Bacteria	Firmicutes	Clostridia	Clostridiales	Lachnospiraceae	NA	NA
ASV_28	NA	NA	NA	NA	NA	NA	NA
ASV_29	Bacteria	Firmicutes	Erysipelotrichia	Erysipelotrichales	Erysipelotrichaceae	Turicibacter	NA
ASV_30	Bacteria	NA	NA	NA	NA	NA	NA
ASV_31	Bacteria	Firmicutes	Clostridia	Clostridiales	Lachnospiraceae	NA	NA
ASV_32	Bacteria	Bacteroidetes	Bacteroidia	Bacteroidales	NA	NA	NA
ASV_33	Bacteria	Firmicutes	Bacilli	Lactobacillales	Lactobacillaceae	Lactobacillus	NA
ASV_34	Bacteria	Bacteroidetes	Bacteroidia	Bacteroidales	Rikenellaceae	Rikenellaceae RC9 gut group	NA
ASV_35	Bacteria	Bacteroidetes	Bacteroidia	Bacteroidales	Rikenellaceae	Alistipes	NA
ASV_36	Bacteria	Bacteroidetes	Bacteroidia	Bacteroidales	Bacteroidaceae	Bacteroides	NA
ASV_37	Bacteria	Firmicutes	Clostridia	Clostridiales	Lachnospiraceae	Lachnospiraceae UCG-006	NA
ASV_38	Bacteria	Actinobacteria	Coriobacteriia	Coriobacteriales	Eggerthellaceae	Enterorhabdus	NA
ASV_39	Bacteria	Deferribacteres	Deferribacteres	Deferribacterales	Deferribacteraceae	Mucispirillum	NA
ASV_40	Bacteria	Firmicutes	Erysipelotrichia	Erysipelotrichales	Erysipelotrichaceae	Coprobacillus	NA
ASV_41	Bacteria	Firmicutes	Erysipelotrichia	Erysipelotrichales	Erysipelotrichaceae	Erysipelatoclostridium	NA
ASV_42	Bacteria	Bacteroidetes	Bacteroidia	NA	NA	NA	NA
ASV_43	Bacteria	Firmicutes	Bacilli	Lactobacillales	Lactobacillaceae	Lactobacillus	NA
ASV_44	Bacteria	Bacteroidetes	Bacteroidia	Bacteroidales	Tannerellaceae	Parabacteroides	NA
ASV_45	Bacteria	Bacteroidetes	Bacteroidia	Bacteroidales	NA	NA	NA
ASV_46	Bacteria	Bacteroidetes	Bacteroidia	Bacteroidales	Prevotellaceae	Alloprevotella	NA
ASV_47	NA	NA	NA	NA	NA	NA	NA
ASV_48	Bacteria	Firmicutes	Clostridia	Clostridiales	Lachnospiraceae	Lachnospiraceae NK4A136 group	NA
ASV_49	Bacteria	Firmicutes	Clostridia	Clostridiales	Lachnospiraceae	NA	NA
ASV_50	Bacteria	Bacteroidetes	Bacteroidia	Bacteroidales	NA	NA	NA
ASV_51	Bacteria	Bacteroidetes	Bacteroidia	Bacteroidales	Bacteroidaceae	Bacteroides	NA
ASV_52	Bacteria	Firmicutes	Clostridia	Clostridiales	Lachnospiraceae	NA	NA
ASV_53	Bacteria	Firmicutes	Clostridia	Clostridiales	Lachnospiraceae	NA	NA
ASV_54	Bacteria	Verrucomicrobia	Verrucomicrobiae	Verrucomicrobiales	Akkermansiaceae	Akkermansia	NA
ASV_55	Bacteria	Bacteroidetes	Bacteroidia	Bacteroidales	Muribaculaceae	Muribaculum	NA
ASV_56	NA	NA	NA	NA	NA	NA	NA
ASV_57	Bacteria	Firmicutes	Erysipelotrichia	Erysipelotrichales	Erysipelotrichaceae	Faecalibaculum	NA
ASV_58	Bacteria	Firmicutes	Clostridia	Clostridiales	Ruminococcaceae	Ruminococcus 1	NA
ASV_59	Bacteria	Proteobacteria	Gammaproteobacteria	Betaproteobacteriales	Burkholderiaceae	Parasutterella	NA
ASV_60	Bacteria	Cyanobacteria	Melainabacteria	Gastranaerophilales	NA	NA	NA
ASV_61	Bacteria	Bacteroidetes	Bacteroidia	Bacteroidales	NA	NA	NA
ASV_62	Bacteria	Firmicutes	Clostridia	Clostridiales	Lachnospiraceae	NA	NA
ASV_63	Bacteria	Bacteroidetes	Bacteroidia	Bacteroidales	NA	NA	NA
ASV_64	Bacteria	Bacteroidetes	Bacteroidia	Bacteroidales	Rikenellaceae	Alistipes	NA
ASV_65	Bacteria	Bacteroidetes	Bacteroidia	Bacteroidales	Bacteroidaceae	Bacteroides	NA
ASV_66	Bacteria	Firmicutes	Clostridia	Clostridiales	Lachnospiraceae	ASF356	NA
ASV_67	Bacteria	Firmicutes	Clostridia	Clostridiales	Lachnospiraceae	NA	NA
ASV_68	NA	NA	NA	NA	NA	NA	NA
ASV_69	Bacteria	Bacteroidetes	Bacteroidia	Bacteroidales	NA	NA	NA
ASV_70	Bacteria	Firmicutes	Clostridia	Clostridiales	Lachnospiraceae	NA	NA
ASV_71	NA	NA	NA	NA	NA	NA	NA
ASV_72	Bacteria	Firmicutes	Bacilli	Bacillales	Staphylococcaceae	Staphylococcus	NA
ASV_73	Bacteria	Firmicutes	Clostridia	Clostridiales	Lachnospiraceae	NA	NA
ASV_74	Bacteria	Firmicutes	Clostridia	Clostridiales	Lachnospiraceae	[Eubacterium] xylanophilum group	NA
ASV_75	Bacteria	Firmicutes	Clostridia	Clostridiales	Lachnospiraceae	Roseburia	NA
ASV_76	Bacteria	Firmicutes	Clostridia	Clostridiales	Lachnospiraceae	[Ruminococcus] gauvreauii group	NA
ASV_77	Bacteria	Firmicutes	Clostridia	Clostridiales	Lachnospiraceae	Lachnospiraceae UCG-008	NA
ASV_78	Bacteria	Proteobacteria	Gammaproteobacteria	Enterobacteriales	Enterobacteriaceae	Escherichia-Shigella	NA
ASV_79	Bacteria	Firmicutes	Clostridia	Clostridiales	Lachnospiraceae	NA	NA
ASV_80	Bacteria	Firmicutes	Clostridia	Clostridiales	Lachnospiraceae	Lachnospiraceae UCG-006	NA
ASV_81	Bacteria	Firmicutes	Clostridia	Clostridiales	Lachnospiraceae	Lachnospiraceae NK4A136 group	NA
ASV_82	Bacteria	Firmicutes	Clostridia	Clostridiales	Lachnospiraceae	Lachnoclostridium	NA
ASV_83	Bacteria	Bacteroidetes	Bacteroidia	Bacteroidales	Rikenellaceae	Alistipes	NA
ASV_84	Bacteria	Actinobacteria	Coriobacteriia	Coriobacteriales	Eggerthellaceae	Enterorhabdus	NA
ASV_85	Bacteria	Bacteroidetes	Bacteroidia	Bacteroidales	Marinifilaceae	Odoribacter	NA
ASV_86	Bacteria	Firmicutes	Clostridia	Clostridiales	Peptostreptococcaceae	Romboutsia	NA
ASV_87	Bacteria	Bacteroidetes	Bacteroidia	Bacteroidales	Bacteroidaceae	Bacteroides	NA
ASV_88	Bacteria	Firmicutes	Clostridia	Clostridiales	Lachnospiraceae	NA	NA
ASV_89	Bacteria	Firmicutes	Clostridia	Clostridiales	Lachnospiraceae	Anaerostipes	NA
ASV_90	Bacteria	Firmicutes	Clostridia	Clostridiales	Lachnospiraceae	NA	NA
ASV_91	Bacteria	Firmicutes	Clostridia	Clostridiales	Lachnospiraceae	Lachnospiraceae UCG-008	NA
ASV_92	Bacteria	Firmicutes	Clostridia	Clostridiales	Lachnospiraceae	A2	NA
ASV_93	NA	NA	NA	NA	NA	NA	NA
ASV_94	NA	NA	NA	NA	NA	NA	NA
ASV_95	Bacteria	Firmicutes	Clostridia	Clostridiales	Lachnospiraceae	NA	NA
ASV_96	Bacteria	Firmicutes	Clostridia	Clostridiales	Lachnospiraceae	Roseburia	NA
ASV_97	Bacteria	Firmicutes	Clostridia	Clostridiales	Lachnospiraceae	NA	NA
ASV_98	Bacteria	Firmicutes	Clostridia	Clostridiales	Lachnospiraceae	Lachnospiraceae UCG-001	NA
ASV_99	Bacteria	Firmicutes	Clostridia	Clostridiales	Lachnospiraceae	Lachnospiraceae UCG-008	NA
ASV_100	Bacteria	Bacteroidetes	Bacteroidia	Bacteroidales	NA	NA	NA
ASV_101	Bacteria	Proteobacteria	Gammaproteobacteria	Betaproteobacteriales	Burkholderiaceae	Parasutterella	NA
ASV_102	Bacteria	Firmicutes	Clostridia	Clostridiales	Lachnospiraceae	[Eubacterium] xylanophilum group	NA
ASV_103	Bacteria	Actinobacteria	Coriobacteriia	Coriobacteriales	Eggerthellaceae	Enterorhabdus	NA
ASV_104	Bacteria	Firmicutes	Clostridia	Clostridiales	Lachnospiraceae	Blautia	NA
ASV_105	Bacteria	Firmicutes	Clostridia	Clostridiales	Ruminococcaceae	NA	NA
ASV_106	Bacteria	Firmicutes	Clostridia	Clostridiales	Lachnospiraceae	Lachnoclostridium	NA
ASV_107	Bacteria	Firmicutes	Clostridia	Clostridiales	Lachnospiraceae	NA	NA
ASV_108	Bacteria	Firmicutes	Clostridia	Clostridiales	Lachnospiraceae	Marvinbryantia	NA
ASV_109	Bacteria	Firmicutes	Clostridia	Clostridiales	Lachnospiraceae	Lachnoclostridium	NA
ASV_110	Bacteria	Firmicutes	Clostridia	Clostridiales	Ruminococcaceae	Oscillibacter	NA
ASV_111	Bacteria	Firmicutes	Clostridia	Clostridiales	Peptostreptococcaceae	Romboutsia	NA
ASV_112	Bacteria	Firmicutes	Clostridia	Clostridiales	Lachnospiraceae	Eisenbergiella	NA
ASV_113	Bacteria	Bacteroidetes	Bacteroidia	Bacteroidales	Muribaculaceae	Muribaculum	NA
ASV_114	Bacteria	Firmicutes	Clostridia	Clostridiales	Lachnospiraceae	NA	NA
ASV_115	Bacteria	Proteobacteria	Deltaproteobacteria	Desulfovibrionales	Desulfovibrionaceae	Bilophila	NA
ASV_116	Bacteria	Bacteroidetes	Bacteroidia	Bacteroidales	NA	NA	NA
ASV_117	Bacteria	Bacteroidetes	Bacteroidia	Bacteroidales	NA	NA	NA
ASV_118	Bacteria	Firmicutes	Clostridia	Clostridiales	Ruminococcaceae	[Eubacterium] coprostanoligenes group	NA
ASV_119	Bacteria	NA	NA	NA	NA	NA	NA
ASV_120	Bacteria	Firmicutes	Clostridia	Clostridiales	Lachnospiraceae	Anaerostipes	NA
ASV_121	Bacteria	Firmicutes	Clostridia	Clostridiales	Lachnospiraceae	Marvinbryantia	NA
ASV_122	Bacteria	Proteobacteria	Gammaproteobacteria	Betaproteobacteriales	Burkholderiaceae	Parasutterella	NA
ASV_123	Bacteria	Actinobacteria	Coriobacteriia	Coriobacteriales	Eggerthellaceae	Enterorhabdus	NA
ASV_124	Bacteria	Firmicutes	Clostridia	Clostridiales	Ruminococcaceae	Anaerotruncus	NA
ASV_125	Bacteria	Firmicutes	Clostridia	Clostridiales	Lachnospiraceae	NA	NA
ASV_126	Bacteria	Firmicutes	Clostridia	Clostridiales	Lachnospiraceae	NA	NA
ASV_127	Bacteria	Firmicutes	Clostridia	Clostridiales	Lachnospiraceae	Marvinbryantia	NA
ASV_128	Bacteria	Firmicutes	Clostridia	Clostridiales	Lachnospiraceae	NA	NA
ASV_129	Bacteria	Proteobacteria	Gammaproteobacteria	Enterobacteriales	Enterobacteriaceae	NA	NA
ASV_130	Bacteria	Firmicutes	Clostridia	Clostridiales	Ruminococcaceae	Ruminococcaceae UCG-014	NA
ASV_131	Bacteria	Firmicutes	Clostridia	Clostridiales	Lachnospiraceae	NA	NA
ASV_132	Bacteria	Firmicutes	Bacilli	Lactobacillales	Enterococcaceae	Enterococcus	NA
ASV_133	Bacteria	Firmicutes	Clostridia	Clostridiales	Lachnospiraceae	Lachnospiraceae NK4A136 group	NA
ASV_134	Bacteria	Bacteroidetes	Bacteroidia	NA	NA	NA	NA
ASV_135	Bacteria	Firmicutes	Clostridia	Clostridiales	Lachnospiraceae	Robinsoniella	NA
ASV_136	Bacteria	Firmicutes	Clostridia	Clostridiales	Lachnospiraceae	NA	NA
ASV_137	Bacteria	Firmicutes	Clostridia	Clostridiales	Lachnospiraceae	NA	NA
ASV_138	Bacteria	Firmicutes	Clostridia	Clostridiales	Lachnospiraceae	Lachnoclostridium	NA
ASV_139	Bacteria	Actinobacteria	Coriobacteriia	Coriobacteriales	Eggerthellaceae	Enterorhabdus	NA
ASV_140	Bacteria	Bacteroidetes	Bacteroidia	NA	NA	NA	NA
ASV_141	Bacteria	Firmicutes	Clostridia	Clostridiales	Lachnospiraceae	Lachnospiraceae NK4A136 group	NA
ASV_142	Bacteria	Firmicutes	Clostridia	Clostridiales	Ruminococcaceae	Ruminiclostridium 5	NA
ASV_143	Bacteria	Bacteroidetes	Bacteroidia	Bacteroidales	Rikenellaceae	Alistipes	NA
ASV_144	NA	NA	NA	NA	NA	NA	NA
ASV_145	Bacteria	Actinobacteria	Coriobacteriia	Coriobacteriales	Eggerthellaceae	Enterorhabdus	NA
ASV_146	Bacteria	Firmicutes	Clostridia	Clostridiales	Lachnospiraceae	Lachnoclostridium	NA
ASV_147	Bacteria	Actinobacteria	Coriobacteriia	Coriobacteriales	Eggerthellaceae	Enterorhabdus	NA
ASV_148	Bacteria	Firmicutes	Clostridia	Clostridiales	Lachnospiraceae	Lachnospiraceae NK4A136 group	NA
ASV_149	Bacteria	Firmicutes	Clostridia	Clostridiales	Lachnospiraceae	NA	NA
ASV_150	Bacteria	Firmicutes	Clostridia	Clostridiales	Ruminococcaceae	Flavonifractor	NA
ASV_151	Bacteria	Firmicutes	Bacilli	Bacillales	Staphylococcaceae	Staphylococcus	NA
ASV_152	Bacteria	Firmicutes	Clostridia	Clostridiales	Lachnospiraceae	Lachnoclostridium	NA
ASV_153	Bacteria	Tenericutes	Mollicutes	Anaeroplasmatales	Anaeroplasmataceae	Anaeroplasma	NA
ASV_154	Bacteria	Firmicutes	Clostridia	Clostridiales	Ruminococcaceae	Ruminiclostridium 9	NA
ASV_155	NA	NA	NA	NA	NA	NA	NA
ASV_156	Bacteria	Firmicutes	Clostridia	Clostridiales	Peptostreptococcaceae	Clostridioides	NA
ASV_157	Bacteria	Firmicutes	Clostridia	Clostridiales	Lachnospiraceae	Lachnospiraceae NK4A136 group	NA
ASV_158	Bacteria	Bacteroidetes	Bacteroidia	Bacteroidales	Rikenellaceae	Alistipes	NA
ASV_159	Bacteria	Firmicutes	Clostridia	Clostridiales	Lachnospiraceae	Lachnoclostridium	NA
ASV_160	Bacteria	Firmicutes	Clostridia	Clostridiales	Lachnospiraceae	Lachnospiraceae NK4A136 group	NA
ASV_161	Bacteria	Firmicutes	Clostridia	Clostridiales	Lachnospiraceae	NA	NA
ASV_162	NA	NA	NA	NA	NA	NA	NA
ASV_163	Bacteria	Bacteroidetes	Bacteroidia	Bacteroidales	NA	NA	NA
ASV_164	Bacteria	Firmicutes	Clostridia	Clostridiales	Lachnospiraceae	Lachnospiraceae UCG-006	NA
ASV_165	Bacteria	Bacteroidetes	Bacteroidia	NA	NA	NA	NA
ASV_166	Bacteria	Firmicutes	Clostridia	Clostridiales	Lachnospiraceae	NA	NA
ASV_167	NA	NA	NA	NA	NA	NA	NA
ASV_168	Bacteria	Firmicutes	Clostridia	Clostridiales	Lachnospiraceae	NA	NA
ASV_169	Bacteria	Bacteroidetes	Bacteroidia	Bacteroidales	Bacteroidaceae	Bacteroides	NA
ASV_170	Bacteria	Firmicutes	Clostridia	Clostridiales	Lachnospiraceae	Lachnospiraceae UCG-006	NA
ASV_171	Bacteria	Firmicutes	Clostridia	Clostridiales	Lachnospiraceae	NA	NA
ASV_172	Bacteria	Firmicutes	Erysipelotrichia	Erysipelotrichales	Erysipelotrichaceae	Erysipelatoclostridium	NA
ASV_173	Bacteria	Firmicutes	Clostridia	Clostridiales	Ruminococcaceae	Ruminococcus 1	NA
ASV_174	Bacteria	Firmicutes	Clostridia	Clostridiales	Lachnospiraceae	NA	NA
ASV_175	Bacteria	Firmicutes	Clostridia	Clostridiales	Ruminococcaceae	Oscillibacter	NA
ASV_176	Bacteria	Firmicutes	Clostridia	Clostridiales	Ruminococcaceae	Ruminiclostridium 9	NA
ASV_177	Bacteria	Bacteroidetes	Bacteroidia	Bacteroidales	NA	NA	NA
ASV_178	Bacteria	Firmicutes	Clostridia	Clostridiales	Lachnospiraceae	Lachnoclostridium	NA
ASV_179	Bacteria	Bacteroidetes	Bacteroidia	Bacteroidales	Rikenellaceae	Alistipes	NA
ASV_180	Bacteria	Firmicutes	Clostridia	Clostridiales	Lachnospiraceae	NA	NA
ASV_181	NA	NA	NA	NA	NA	NA	NA
ASV_182	Bacteria	Firmicutes	Clostridia	Clostridiales	Lachnospiraceae	Lachnospiraceae UCG-008	NA
ASV_183	NA	NA	NA	NA	NA	NA	NA
ASV_184	Bacteria	Firmicutes	Clostridia	Clostridiales	Lachnospiraceae	Lachnoclostridium	NA
ASV_185	Bacteria	Firmicutes	Clostridia	Clostridiales	Lachnospiraceae	NA	NA
ASV_186	Bacteria	NA	NA	NA	NA	NA	NA
ASV_187	Bacteria	Firmicutes	Clostridia	Clostridiales	Lachnospiraceae	Lachnoclostridium	NA
ASV_188	Bacteria	Bacteroidetes	Bacteroidia	Bacteroidales	Muribaculaceae	Muribaculum	NA
ASV_189	Bacteria	Firmicutes	Clostridia	Clostridiales	Lachnospiraceae	NA	NA
ASV_190	Bacteria	Firmicutes	Clostridia	Clostridiales	Lachnospiraceae	Lachnospiraceae UCG-006	NA
ASV_191	Bacteria	Firmicutes	Clostridia	Clostridiales	Lachnospiraceae	NA	NA
ASV_192	Bacteria	Firmicutes	Clostridia	Clostridiales	Lachnospiraceae	NA	NA
ASV_193	Bacteria	Firmicutes	Bacilli	Bacillales	Staphylococcaceae	Staphylococcus	NA
ASV_194	Bacteria	Firmicutes	Clostridia	Clostridiales	Lachnospiraceae	NA	NA
ASV_195	Bacteria	Firmicutes	Clostridia	Clostridiales	Lachnospiraceae	Lachnospiraceae NK4A136 group	NA
ASV_196	Bacteria	Firmicutes	Clostridia	Clostridiales	Lachnospiraceae	Lachnospiraceae UCG-006	NA
ASV_197	Bacteria	Firmicutes	Clostridia	Clostridiales	Lachnospiraceae	NA	NA
ASV_198	Bacteria	Proteobacteria	Gammaproteobacteria	Enterobacteriales	Enterobacteriaceae	NA	NA
ASV_199	Bacteria	Firmicutes	Clostridia	Clostridiales	Lachnospiraceae	Lachnospiraceae UCG-001	NA
ASV_200	Bacteria	Firmicutes	Clostridia	Clostridiales	Lachnospiraceae	NA	NA
ASV_201	Bacteria	Firmicutes	Clostridia	Clostridiales	Ruminococcaceae	Ruminiclostridium 5	NA
ASV_202	Bacteria	Firmicutes	Clostridia	Clostridiales	Ruminococcaceae	Ruminiclostridium 9	NA
ASV_203	Bacteria	Firmicutes	Clostridia	Clostridiales	Ruminococcaceae	NA	NA
ASV_204	Bacteria	Bacteroidetes	Bacteroidia	Bacteroidales	NA	NA	NA
ASV_205	Bacteria	Bacteroidetes	Bacteroidia	NA	NA	NA	NA
ASV_206	Bacteria	Actinobacteria	Coriobacteriia	Coriobacteriales	Eggerthellaceae	Enterorhabdus	NA
ASV_207	Bacteria	Firmicutes	Clostridia	Clostridiales	Lachnospiraceae	Lachnospiraceae NK4A136 group	NA
ASV_208	Bacteria	Firmicutes	Clostridia	Clostridiales	Lachnospiraceae	Lachnospiraceae NK4A136 group	NA
ASV_209	Bacteria	Bacteroidetes	Bacteroidia	Bacteroidales	Rikenellaceae	Alistipes	NA
ASV_210	NA	NA	NA	NA	NA	NA	NA
ASV_211	Bacteria	Firmicutes	Clostridia	Clostridiales	Lachnospiraceae	Lachnospiraceae UCG-006	NA
ASV_212	Bacteria	Firmicutes	Clostridia	Clostridiales	Lachnospiraceae	NA	NA
ASV_213	Bacteria	Actinobacteria	Coriobacteriia	Coriobacteriales	Eggerthellaceae	NA	NA
ASV_214	Bacteria	Proteobacteria	Gammaproteobacteria	Enterobacteriales	Enterobacteriaceae	NA	NA
ASV_215	Bacteria	Firmicutes	Clostridia	Clostridiales	Ruminococcaceae	NA	NA
ASV_216	Bacteria	Firmicutes	Clostridia	Clostridiales	Lachnospiraceae	NA	NA
ASV_217	Bacteria	Firmicutes	Clostridia	Clostridiales	Family XI_2II	[Eubacterium] nodatum group	NA
ASV_218	Bacteria	Firmicutes	Clostridia	Clostridiales	Lachnospiraceae	NA	NA
ASV_219	NA	NA	NA	NA	NA	NA	NA
ASV_220	Bacteria	Bacteroidetes	Bacteroidia	Bacteroidales	NA	NA	NA
ASV_221	Bacteria	Bacteroidetes	Bacteroidia	Bacteroidales	NA	NA	NA
ASV_222	Bacteria	Firmicutes	Clostridia	Clostridiales	Lachnospiraceae	NA	NA
ASV_223	Bacteria	NA	NA	NA	NA	NA	NA
ASV_224	Bacteria	Firmicutes	Clostridia	Clostridiales	Lachnospiraceae	NA	NA
ASV_225	NA	NA	NA	NA	NA	NA	NA
ASV_226	Bacteria	Firmicutes	Clostridia	Clostridiales	Lachnospiraceae	NA	NA
ASV_227	Bacteria	Firmicutes	Clostridia	Clostridiales	Lachnospiraceae	NA	NA
ASV_228	Bacteria	Firmicutes	Clostridia	Clostridiales	Lachnospiraceae	A2	NA
ASV_229	Bacteria	Firmicutes	Clostridia	Clostridiales	Ruminococcaceae	Ruminiclostridium 5	NA
ASV_230	Bacteria	Firmicutes	Clostridia	Clostridiales	Lachnospiraceae	Lachnoclostridium	NA
ASV_231	Bacteria	Firmicutes	Clostridia	Clostridiales	Ruminococcaceae	Oscillibacter	NA
ASV_232	NA	NA	NA	NA	NA	NA	NA
ASV_233	Bacteria	Firmicutes	Clostridia	Clostridiales	Lachnospiraceae	NA	NA
ASV_234	Bacteria	Firmicutes	Clostridia	Clostridiales	Lachnospiraceae	NA	NA
ASV_235	Bacteria	Firmicutes	Clostridia	Clostridiales	Lachnospiraceae	Lachnospiraceae NK4A136 group	NA
ASV_236	Bacteria	Firmicutes	Clostridia	Clostridiales	Lachnospiraceae	Lachnospiraceae NK4A136 group	NA
ASV_237	Bacteria	Firmicutes	Clostridia	Clostridiales	Lachnospiraceae	Lachnoclostridium	NA
ASV_238	Bacteria	Firmicutes	Clostridia	Clostridiales	Ruminococcaceae	Ruminiclostridium 6	NA
ASV_239	Bacteria	Firmicutes	Clostridia	Clostridiales	Lachnospiraceae	Lachnospiraceae NK4A136 group	NA
ASV_240	Bacteria	Firmicutes	Clostridia	Clostridiales	Lachnospiraceae	NA	NA
ASV_241	Bacteria	Firmicutes	Clostridia	Clostridiales	Ruminococcaceae	NA	NA
ASV_242	Bacteria	Firmicutes	Clostridia	Clostridiales	NA	NA	NA
ASV_243	Bacteria	Firmicutes	Clostridia	Clostridiales	Lachnospiraceae	NA	NA
ASV_244	Bacteria	Firmicutes	Clostridia	Clostridiales	Lachnospiraceae	NA	NA
ASV_245	Bacteria	Firmicutes	Clostridia	Clostridiales	Ruminococcaceae	NA	NA
ASV_246	Bacteria	Firmicutes	Clostridia	Clostridiales	Lachnospiraceae	NA	NA
ASV_247	Bacteria	Firmicutes	Clostridia	Clostridiales	Lachnospiraceae	[Eubacterium] fissicatena group	NA
ASV_248	Bacteria	Firmicutes	Clostridia	Clostridiales	Lachnospiraceae	NA	NA
ASV_249	Bacteria	Firmicutes	Clostridia	Clostridiales	Ruminococcaceae	NA	NA
ASV_250	Bacteria	Firmicutes	Clostridia	Clostridiales	Lachnospiraceae	Lachnoclostridium	NA
ASV_251	Bacteria	Firmicutes	Clostridia	Clostridiales	Lachnospiraceae	Lachnospiraceae UCG-008	NA
ASV_252	Bacteria	Firmicutes	Erysipelotrichia	Erysipelotrichales	Erysipelotrichaceae	Faecalibaculum	NA
ASV_253	NA	NA	NA	NA	NA	NA	NA
ASV_254	Bacteria	Firmicutes	Bacilli	Lactobacillales	Lactobacillaceae	Lactobacillus	NA
ASV_255	Bacteria	Firmicutes	Clostridia	Clostridiales	Lachnospiraceae	NA	NA
ASV_256	Bacteria	Firmicutes	Clostridia	Clostridiales	Lachnospiraceae	NA	NA
ASV_257	Bacteria	Firmicutes	Clostridia	Clostridiales	Lachnospiraceae	[Eubacterium] xylanophilum group	NA
ASV_258	Bacteria	Firmicutes	Clostridia	Clostridiales	Lachnospiraceae	Lachnospiraceae NK4A136 group	NA
ASV_259	Bacteria	Firmicutes	Clostridia	Clostridiales	Lachnospiraceae	NA	NA
ASV_260	Bacteria	Firmicutes	Erysipelotrichia	Erysipelotrichales	Erysipelotrichaceae	Erysipelatoclostridium	NA
ASV_261	NA	NA	NA	NA	NA	NA	NA
ASV_262	Bacteria	Firmicutes	Clostridia	Clostridiales	Ruminococcaceae	Ruminococcaceae UCG-014	NA
ASV_263	Bacteria	Firmicutes	Clostridia	Clostridiales	Lachnospiraceae	Blautia	NA
ASV_264	Bacteria	Bacteroidetes	Bacteroidia	Bacteroidales	Bacteroidaceae	Bacteroides	NA
ASV_265	Bacteria	Firmicutes	Erysipelotrichia	Erysipelotrichales	Erysipelotrichaceae	Candidatus Stoquefichus	NA
ASV_266	Bacteria	Firmicutes	Clostridia	Clostridiales	Lachnospiraceae	NA	NA
ASV_267	Bacteria	Firmicutes	Clostridia	Clostridiales	Lachnospiraceae	NA	NA
ASV_268	Bacteria	Firmicutes	Clostridia	Clostridiales	Lachnospiraceae	NA	NA
ASV_269	Bacteria	Actinobacteria	Coriobacteriia	Coriobacteriales	Eggerthellaceae	Enterorhabdus	NA
ASV_270	Bacteria	Firmicutes	Clostridia	Clostridiales	Lachnospiraceae	Coprococcus 2	NA
ASV_271	Bacteria	Firmicutes	Clostridia	Clostridiales	Lachnospiraceae	NA	NA
ASV_272	Bacteria	Bacteroidetes	Bacteroidia	NA	NA	NA	NA
ASV_273	Bacteria	Firmicutes	Clostridia	Clostridiales	Lachnospiraceae	NA	NA
ASV_274	Bacteria	Firmicutes	Clostridia	Clostridiales	Lachnospiraceae	Lachnospiraceae UCG-006	NA
ASV_275	Bacteria	Firmicutes	Erysipelotrichia	Erysipelotrichales	Erysipelotrichaceae	Erysipelatoclostridium	NA
ASV_276	Bacteria	Firmicutes	Clostridia	Clostridiales	Ruminococcaceae	Ruminiclostridium 9	NA
ASV_277	Bacteria	Firmicutes	Clostridia	Clostridiales	Lachnospiraceae	NA	NA
ASV_278	NA	NA	NA	NA	NA	NA	NA
ASV_279	Bacteria	Firmicutes	Clostridia	Clostridiales	Lachnospiraceae	Lachnospiraceae UCG-008	NA
ASV_280	Bacteria	Bacteroidetes	Bacteroidia	Bacteroidales	Rikenellaceae	Alistipes	NA
ASV_281	Bacteria	Bacteroidetes	Bacteroidia	Bacteroidales	Bacteroidaceae	Bacteroides	NA
ASV_282	Bacteria	Firmicutes	Clostridia	Clostridiales	Lachnospiraceae	NA	NA
ASV_283	Bacteria	Firmicutes	Clostridia	Clostridiales	Ruminococcaceae	Ruminiclostridium 5	NA
ASV_284	Bacteria	Firmicutes	Clostridia	Clostridiales	Lachnospiraceae	NA	NA
ASV_285	Bacteria	Firmicutes	Clostridia	Clostridiales	Lachnospiraceae	A2	NA
ASV_286	Bacteria	Firmicutes	Clostridia	Clostridiales	Lachnospiraceae	NA	NA
ASV_287	Bacteria	Firmicutes	Clostridia	Clostridiales	Ruminococcaceae	Intestinimonas	NA
ASV_288	Bacteria	Proteobacteria	Gammaproteobacteria	Betaproteobacteriales	Burkholderiaceae	Ralstonia	NA
ASV_289	Bacteria	Firmicutes	Erysipelotrichia	Erysipelotrichales	Erysipelotrichaceae	Faecalibaculum	NA
ASV_290	Bacteria	Firmicutes	Clostridia	Clostridiales	Lachnospiraceae	Lachnospiraceae UCG-008	NA
ASV_291	Bacteria	Bacteroidetes	Bacteroidia	NA	NA	NA	NA
ASV_292	NA	NA	NA	NA	NA	NA	NA
ASV_293	Bacteria	Proteobacteria	Gammaproteobacteria	Pseudomonadales	Pseudomonadaceae	Pseudomonas	NA
ASV_294	Bacteria	Bacteroidetes	Bacteroidia	Bacteroidales	NA	NA	NA
ASV_295	Bacteria	Firmicutes	Clostridia	Clostridiales	Lachnospiraceae	NA	NA
ASV_296	Bacteria	Firmicutes	Clostridia	Clostridiales	Lachnospiraceae	Lachnospiraceae NK4A136 group	NA
ASV_297	Bacteria	Bacteroidetes	Bacteroidia	Bacteroidales	NA	NA	NA
ASV_298	Bacteria	Firmicutes	Clostridia	Clostridiales	Lachnospiraceae	NA	NA
ASV_299	Bacteria	Firmicutes	Clostridia	Clostridiales	Lachnospiraceae	Lachnospiraceae NK4A136 group	NA
ASV_300	Bacteria	Proteobacteria	Gammaproteobacteria	Enterobacteriales	Enterobacteriaceae	NA	NA
ASV_301	Bacteria	Firmicutes	Clostridia	Clostridiales	Lachnospiraceae	Lachnospiraceae NK4A136 group	NA
ASV_302	Bacteria	Firmicutes	Clostridia	Clostridiales	Ruminococcaceae	Ruminiclostridium	NA
ASV_303	Bacteria	NA	NA	NA	NA	NA	NA
ASV_304	Bacteria	Firmicutes	Clostridia	Clostridiales	Lachnospiraceae	Tyzzerella	NA
ASV_305	Bacteria	Firmicutes	Clostridia	Clostridiales	Ruminococcaceae	Ruminiclostridium 9	NA
ASV_306	Bacteria	Firmicutes	Clostridia	Clostridiales	Ruminococcaceae	NA	NA
ASV_307	Bacteria	Firmicutes	Clostridia	Clostridiales	Lachnospiraceae	NA	NA
ASV_308	Bacteria	Firmicutes	Clostridia	Clostridiales	Lachnospiraceae	Lachnospiraceae NK4A136 group	NA
ASV_309	Bacteria	Firmicutes	Clostridia	Clostridiales	Lachnospiraceae	NA	NA
ASV_310	Bacteria	Firmicutes	Clostridia	Clostridiales	Lachnospiraceae	NA	NA
ASV_311	Bacteria	Firmicutes	Clostridia	Clostridiales	Defluviitaleaceae	Defluviitaleaceae UCG-011	NA
ASV_312	Bacteria	Firmicutes	Clostridia	Clostridiales	Ruminococcaceae	Butyricicoccus	NA
ASV_313	Bacteria	Firmicutes	Clostridia	Clostridiales	Lachnospiraceae	NA	NA
ASV_314	Bacteria	Firmicutes	Clostridia	Clostridiales	Ruminococcaceae	Ruminiclostridium	NA
ASV_315	Bacteria	Firmicutes	Clostridia	Clostridiales	Lachnospiraceae	NA	NA
ASV_316	Bacteria	Firmicutes	Clostridia	Clostridiales	Lachnospiraceae	NA	NA
ASV_317	Bacteria	Firmicutes	Clostridia	Clostridiales	NA	NA	NA
ASV_318	Bacteria	Firmicutes	Clostridia	Clostridiales	Ruminococcaceae	NA	NA
ASV_319	NA	NA	NA	NA	NA	NA	NA
ASV_320	Bacteria	Firmicutes	Clostridia	Clostridiales	Family XI_2II	[Eubacterium] brachy group	NA
ASV_321	Bacteria	Firmicutes	Clostridia	Clostridiales	Lachnospiraceae	Lachnoclostridium	NA
ASV_322	Bacteria	Actinobacteria	Coriobacteriia	Coriobacteriales	Coriobacteriaceae	Collinsella	NA
ASV_323	Bacteria	Firmicutes	Clostridia	Clostridiales	Lachnospiraceae	GCA-900066575	NA
ASV_324	Bacteria	Firmicutes	Clostridia	Clostridiales	Lachnospiraceae	NA	NA
ASV_325	Bacteria	Firmicutes	Clostridia	Clostridiales	Ruminococcaceae	NA	NA
ASV_326	Bacteria	Firmicutes	Clostridia	Clostridiales	Lachnospiraceae	NA	NA
ASV_327	Bacteria	Firmicutes	Bacilli	Lactobacillales	Lactobacillaceae	Lactobacillus	NA
ASV_328	Bacteria	Bacteroidetes	Bacteroidia	Bacteroidales	NA	NA	NA
ASV_329	Bacteria	Firmicutes	Clostridia	Clostridiales	Lachnospiraceae	NA	NA
ASV_330	Bacteria	Firmicutes	Clostridia	Clostridiales	Lachnospiraceae	NA	NA
ASV_331	Bacteria	Firmicutes	Clostridia	Clostridiales	Ruminococcaceae	NA	NA
ASV_332	Bacteria	Firmicutes	Clostridia	Clostridiales	Lachnospiraceae	A2	NA
ASV_333	Bacteria	Firmicutes	Clostridia	Clostridiales	Ruminococcaceae	Ruminiclostridium 9	NA
ASV_334	Bacteria	Firmicutes	Clostridia	Clostridiales	Ruminococcaceae	Ruminococcaceae UCG-014	NA
ASV_335	Bacteria	Actinobacteria	Coriobacteriia	Coriobacteriales	Eggerthellaceae	Enterorhabdus	NA
ASV_336	Bacteria	Firmicutes	Clostridia	Clostridiales	Lachnospiraceae	Lachnospiraceae UCG-006	NA
ASV_337	Bacteria	Firmicutes	Clostridia	Clostridiales	Ruminococcaceae	[Eubacterium] coprostanoligenes group	NA
ASV_338	Bacteria	Firmicutes	Clostridia	Clostridiales	Lachnospiraceae	NA	NA
ASV_339	Bacteria	Firmicutes	Clostridia	Clostridiales	Lachnospiraceae	Lachnospiraceae FCS020 group	NA
ASV_340	Bacteria	Firmicutes	Clostridia	Clostridiales	Lachnospiraceae	Lachnospiraceae UCG-001	NA
ASV_341	Bacteria	Firmicutes	Clostridia	Clostridiales	NA	NA	NA
ASV_342	Bacteria	Firmicutes	Clostridia	Clostridiales	Ruminococcaceae	Ruminococcaceae UCG-014	NA
ASV_343	Bacteria	Bacteroidetes	Bacteroidia	Bacteroidales	NA	NA	NA
ASV_344	Bacteria	Firmicutes	Clostridia	Clostridiales	Lachnospiraceae	NA	NA
ASV_345	Bacteria	Firmicutes	Clostridia	Clostridiales	Lachnospiraceae	NA	NA
ASV_346	Bacteria	Firmicutes	Clostridia	Clostridiales	Lachnospiraceae	Lachnospiraceae NK4A136 group	NA
ASV_347	Bacteria	Bacteroidetes	Bacteroidia	Bacteroidales	NA	NA	NA
ASV_348	Bacteria	Firmicutes	Clostridia	Clostridiales	Ruminococcaceae	Ruminiclostridium 6	NA
ASV_349	Bacteria	Firmicutes	Clostridia	Clostridiales	Ruminococcaceae	Ruminococcaceae NK4A214 group	NA
ASV_350	Bacteria	Firmicutes	Clostridia	Clostridiales	Lachnospiraceae	Lachnospiraceae NK4A136 group	NA
ASV_351	Bacteria	Bacteroidetes	Bacteroidia	Bacteroidales	NA	NA	NA
ASV_352	Bacteria	Firmicutes	Clostridia	Clostridiales	Clostridiaceae 1	NA	NA
ASV_353	Bacteria	Firmicutes	Bacilli	Lactobacillales	Streptococcaceae	Streptococcus	NA
ASV_354	Bacteria	Firmicutes	Clostridia	Clostridiales	Lachnospiraceae	NA	NA
ASV_355	Bacteria	Firmicutes	Clostridia	Clostridiales	Lachnospiraceae	NA	NA
ASV_356	Bacteria	Firmicutes	Clostridia	Clostridiales	Ruminococcaceae	Anaerotruncus	NA
ASV_357	NA	NA	NA	NA	NA	NA	NA
ASV_358	Bacteria	Firmicutes	Clostridia	Clostridiales	Ruminococcaceae	Ruminiclostridium 6	NA
ASV_359	Bacteria	Firmicutes	Clostridia	Clostridiales	Lachnospiraceae	NA	NA
ASV_360	Bacteria	Actinobacteria	Coriobacteriia	Coriobacteriales	Eggerthellaceae	Enterorhabdus	NA
ASV_361	Bacteria	Firmicutes	Clostridia	Clostridiales	Lachnospiraceae	A2	NA
ASV_362	Bacteria	NA	NA	NA	NA	NA	NA
ASV_363	Bacteria	Firmicutes	Clostridia	Clostridiales	Lachnospiraceae	NA	NA
ASV_364	NA	NA	NA	NA	NA	NA	NA
ASV_365	Bacteria	Firmicutes	Clostridia	Clostridiales	Lachnospiraceae	ASF356	NA
ASV_366	Bacteria	Actinobacteria	Coriobacteriia	Coriobacteriales	Eggerthellaceae	Enterorhabdus	NA
ASV_367	Bacteria	Firmicutes	Clostridia	Clostridiales	Ruminococcaceae	Ruminococcaceae UCG-003	NA
ASV_368	Bacteria	Firmicutes	Clostridia	Clostridiales	Lachnospiraceae	NA	NA
ASV_369	Bacteria	Firmicutes	Clostridia	Clostridiales	Ruminococcaceae	Anaerotruncus	NA
ASV_370	Bacteria	Firmicutes	Clostridia	Clostridiales	Ruminococcaceae	Ruminococcaceae UCG-014	NA
ASV_371	Bacteria	Firmicutes	Clostridia	Clostridiales	Lachnospiraceae	Lachnospiraceae UCG-006	NA
ASV_372	Bacteria	Firmicutes	Clostridia	Clostridiales	Lachnospiraceae	Lachnospiraceae NK4A136 group	NA
ASV_373	Bacteria	Firmicutes	Clostridia	Clostridiales	Lachnospiraceae	NA	NA
ASV_374	Bacteria	Bacteroidetes	Bacteroidia	Bacteroidales	NA	NA	NA
ASV_375	Bacteria	Firmicutes	Clostridia	Clostridiales	Lachnospiraceae	Lachnospiraceae UCG-001	NA
ASV_376	Bacteria	Firmicutes	Clostridia	Clostridiales	Lachnospiraceae	NA	NA
ASV_377	Bacteria	Firmicutes	Clostridia	Clostridiales	Lachnospiraceae	NA	NA
ASV_378	Bacteria	Firmicutes	Clostridia	Clostridiales	Ruminococcaceae	Ruminiclostridium 9	NA
ASV_379	Bacteria	Firmicutes	Clostridia	Clostridiales	Ruminococcaceae	Butyricicoccus	NA
ASV_380	Bacteria	Firmicutes	Clostridia	Clostridiales	Ruminococcaceae	NA	NA
ASV_381	Bacteria	Firmicutes	Clostridia	Clostridiales	Family XI_2II	Family XIII UCG-001	NA
ASV_382	Bacteria	Firmicutes	Clostridia	Clostridiales	Lachnospiraceae	Roseburia	NA
ASV_383	Bacteria	Firmicutes	Clostridia	Clostridiales	Ruminococcaceae	NA	NA
ASV_384	Bacteria	Firmicutes	Clostridia	Clostridiales	Lachnospiraceae	NA	NA
ASV_385	Bacteria	Firmicutes	Clostridia	Clostridiales	Ruminococcaceae	Ruminiclostridium 9	NA
ASV_386	Bacteria	Firmicutes	Clostridia	Clostridiales	Lachnospiraceae	Lachnospiraceae UCG-004	NA
ASV_387	Bacteria	Firmicutes	Clostridia	Clostridiales	Christensenellaceae	Christensenellaceae R-7 group	NA
ASV_388	NA	NA	NA	NA	NA	NA	NA
ASV_389	NA	NA	NA	NA	NA	NA	NA
ASV_390	Bacteria	Firmicutes	Clostridia	Clostridiales	Lachnospiraceae	Lachnospiraceae UCG-001	NA
ASV_391	Bacteria	Firmicutes	Clostridia	Clostridiales	Lachnospiraceae	NA	NA
ASV_392	Bacteria	Firmicutes	Bacilli	Lactobacillales	Lactobacillaceae	Lactobacillus	NA
ASV_393	Bacteria	Firmicutes	Clostridia	Clostridiales	Ruminococcaceae	Ruminococcus 1	NA
ASV_394	Bacteria	Firmicutes	Clostridia	Clostridiales	Ruminococcaceae	Oscillibacter	NA
ASV_395	NA	NA	NA	NA	NA	NA	NA
ASV_396	Bacteria	Firmicutes	Clostridia	Clostridiales	Ruminococcaceae	Intestinimonas	NA
ASV_397	Bacteria	Firmicutes	Clostridia	Clostridiales	Lachnospiraceae	Blautia	NA
ASV_398	Bacteria	Firmicutes	Clostridia	Clostridiales	Ruminococcaceae	NA	NA
ASV_399	Bacteria	Firmicutes	Clostridia	Clostridiales	Ruminococcaceae	Ruminococcaceae UCG-014	NA
ASV_400	Bacteria	Firmicutes	Clostridia	Clostridiales	Lachnospiraceae	[Eubacterium] xylanophilum group	NA
ASV_401	Bacteria	Firmicutes	Clostridia	Clostridiales	Ruminococcaceae	NA	NA
ASV_402	Bacteria	Proteobacteria	Gammaproteobacteria	Enterobacteriales	Enterobacteriaceae	Escherichia-Shigella	NA
ASV_403	Bacteria	Firmicutes	Clostridia	Clostridiales	Family XI_2II	[Eubacterium] brachy group	NA
ASV_404	Bacteria	Firmicutes	Clostridia	Clostridiales	Lachnospiraceae	NA	NA
ASV_405	NA	NA	NA	NA	NA	NA	NA
ASV_406	Bacteria	Firmicutes	Clostridia	Clostridiales	Lachnospiraceae	Lachnospiraceae NK4A136 group	NA
ASV_407	Bacteria	Firmicutes	Bacilli	Lactobacillales	Lactobacillaceae	Lactobacillus	NA
ASV_408	Bacteria	Firmicutes	Clostridia	Clostridiales	Lachnospiraceae	NA	NA
ASV_409	Bacteria	Firmicutes	Clostridia	Clostridiales	Lachnospiraceae	Lachnoclostridium	NA
ASV_410	Bacteria	Firmicutes	Clostridia	Clostridiales	Lachnospiraceae	NA	NA
ASV_411	Bacteria	Firmicutes	Bacilli	Bacillales	Staphylococcaceae	Staphylococcus	NA
ASV_412	Bacteria	Firmicutes	Clostridia	Clostridiales	Lachnospiraceae	NA	NA
ASV_413	Bacteria	Actinobacteria	Coriobacteriia	Coriobacteriales	Eggerthellaceae	Enterorhabdus	NA
ASV_414	Bacteria	Firmicutes	Clostridia	Clostridiales	Ruminococcaceae	Ruminiclostridium 9	NA
ASV_415	Bacteria	Firmicutes	Clostridia	Clostridiales	Lachnospiraceae	Lachnoclostridium	NA
ASV_416	Bacteria	Firmicutes	Clostridia	Clostridiales	Lachnospiraceae	NA	NA
ASV_417	Bacteria	Firmicutes	Clostridia	Clostridiales	Lachnospiraceae	Lachnoclostridium	NA
ASV_418	Bacteria	Firmicutes	Clostridia	Clostridiales	Lachnospiraceae	Roseburia	NA
ASV_419	Bacteria	Actinobacteria	Actinobacteria	Bifidobacteriales	Bifidobacteriaceae	Bifidobacterium	NA
ASV_420	Bacteria	Firmicutes	Clostridia	Clostridiales	Ruminococcaceae	NA	NA
ASV_421	Bacteria	Firmicutes	Clostridia	Clostridiales	Ruminococcaceae	Intestinimonas	NA
ASV_422	Bacteria	Firmicutes	Clostridia	Clostridiales	Ruminococcaceae	Ruminococcaceae UCG-014	NA
ASV_423	Bacteria	Firmicutes	Clostridia	Clostridiales	Ruminococcaceae	Ruminococcaceae UCG-014	NA
ASV_424	Bacteria	Firmicutes	Clostridia	Clostridiales	Ruminococcaceae	NA	NA
ASV_425	NA	NA	NA	NA	NA	NA	NA
ASV_426	Bacteria	Firmicutes	Clostridia	Clostridiales	Ruminococcaceae	NA	NA
ASV_427	NA	NA	NA	NA	NA	NA	NA
ASV_428	Bacteria	Firmicutes	Clostridia	Clostridiales	Lachnospiraceae	Lachnospiraceae UCG-001	NA
ASV_429	Bacteria	Firmicutes	Clostridia	Clostridiales	Lachnospiraceae	NA	NA
ASV_430	Bacteria	Firmicutes	Erysipelotrichia	Erysipelotrichales	Erysipelotrichaceae	NA	NA
ASV_431	Bacteria	Firmicutes	Clostridia	Clostridiales	Family XI_2II	[Eubacterium] brachy group	NA
ASV_432	Bacteria	Firmicutes	Clostridia	Clostridiales	NA	NA	NA
ASV_433	Bacteria	Firmicutes	Clostridia	Clostridiales	Ruminococcaceae	Butyricicoccus	NA
ASV_434	Bacteria	Firmicutes	Clostridia	Clostridiales	Lachnospiraceae	Lachnoclostridium	NA
ASV_435	Bacteria	Firmicutes	Clostridia	Clostridiales	Clostridiales vadinBB60 group	NA	NA
ASV_436	Bacteria	Firmicutes	Clostridia	Clostridiales	Ruminococcaceae	Ruminococcaceae UCG-014	NA
ASV_437	Bacteria	Firmicutes	Clostridia	Clostridiales	Ruminococcaceae	Anaerotruncus	NA
ASV_438	Bacteria	Firmicutes	NA	NA	NA	NA	NA
ASV_439	Bacteria	Firmicutes	Erysipelotrichia	Erysipelotrichales	Erysipelotrichaceae	Faecalibaculum	NA
ASV_440	Bacteria	Firmicutes	Clostridia	Clostridiales	Ruminococcaceae	Ruminococcaceae UCG-014	NA
ASV_441	Bacteria	Firmicutes	Clostridia	Clostridiales	Ruminococcaceae	Ruminococcaceae UCG-014	NA
ASV_442	Bacteria	Firmicutes	Clostridia	Clostridiales	Ruminococcaceae	Ruminococcaceae UCG-013	NA
ASV_443	Bacteria	Firmicutes	Clostridia	Clostridiales	Ruminococcaceae	Ruminiclostridium 9	NA
ASV_444	Bacteria	Firmicutes	Erysipelotrichia	Erysipelotrichales	Erysipelotrichaceae	Turicibacter	NA
ASV_445	Bacteria	Firmicutes	Clostridia	Clostridiales	Lachnospiraceae	Lachnospiraceae UCG-001	NA
ASV_446	Bacteria	Firmicutes	Clostridia	Clostridiales	NA	NA	NA
ASV_447	Bacteria	Bacteroidetes	Bacteroidia	Bacteroidales	Prevotellaceae	Prevotellaceae UCG-001	NA
ASV_448	Bacteria	Firmicutes	Clostridia	Clostridiales	Ruminococcaceae	Ruminiclostridium 9	NA
ASV_449	Bacteria	Bacteroidetes	Bacteroidia	Bacteroidales	Bacteroidaceae	Bacteroides	NA
ASV_450	Bacteria	Firmicutes	Clostridia	Clostridiales	Ruminococcaceae	NA	NA
ASV_451	Bacteria	Firmicutes	Clostridia	Clostridiales	Lachnospiraceae	Lachnospiraceae NK4A136 group	NA
ASV_452	Bacteria	Firmicutes	Clostridia	Clostridiales	Lachnospiraceae	Lachnospiraceae UCG-006	NA
ASV_453	Bacteria	Firmicutes	Clostridia	Clostridiales	Lachnospiraceae	NA	NA
ASV_454	Bacteria	Firmicutes	Clostridia	Clostridiales	Lachnospiraceae	NA	NA
ASV_455	Bacteria	Firmicutes	Bacilli	Lactobacillales	Lactobacillaceae	Lactobacillus	NA
ASV_456	Bacteria	Firmicutes	Clostridia	Clostridiales	Lachnospiraceae	Lachnospiraceae NK4A136 group	NA
ASV_457	Bacteria	Firmicutes	Clostridia	Clostridiales	Ruminococcaceae	Oscillibacter	NA
ASV_458	Bacteria	Firmicutes	Clostridia	Clostridiales	Lachnospiraceae	Lachnospiraceae UCG-001	NA
ASV_459	Bacteria	Firmicutes	Clostridia	Clostridiales	Lachnospiraceae	NA	NA
ASV_460	Bacteria	Firmicutes	Clostridia	Clostridiales	Ruminococcaceae	Ruminiclostridium 5	NA
ASV_461	Bacteria	Firmicutes	Clostridia	Clostridiales	Lachnospiraceae	NA	NA
ASV_462	Bacteria	Firmicutes	Clostridia	Clostridiales	Ruminococcaceae	NA	NA
ASV_463	NA	NA	NA	NA	NA	NA	NA
ASV_464	Bacteria	Firmicutes	Clostridia	Clostridiales	Lachnospiraceae	NA	NA
ASV_465	Bacteria	Firmicutes	Bacilli	Lactobacillales	Lactobacillaceae	Lactobacillus	NA
ASV_466	Bacteria	Bacteroidetes	Bacteroidia	Bacteroidales	Bacteroidaceae	Bacteroides	NA
ASV_467	Bacteria	Firmicutes	Clostridia	Clostridiales	Lachnospiraceae	Lachnospiraceae NK4A136 group	NA
ASV_468	Bacteria	Firmicutes	Clostridia	Clostridiales	Lachnospiraceae	NA	NA
ASV_469	Bacteria	Firmicutes	Clostridia	Clostridiales	Ruminococcaceae	Ruminiclostridium 9	NA
ASV_470	NA	NA	NA	NA	NA	NA	NA
ASV_471	Bacteria	Firmicutes	Clostridia	Clostridiales	Lachnospiraceae	NA	NA
ASV_472	Bacteria	Firmicutes	Clostridia	Clostridiales	Lachnospiraceae	Lachnospiraceae UCG-001	NA
ASV_473	Bacteria	Firmicutes	Clostridia	Clostridiales	Lachnospiraceae	ASF356	NA
ASV_474	Bacteria	Firmicutes	Clostridia	Clostridiales	Lachnospiraceae	A2	NA
ASV_475	Bacteria	Firmicutes	Clostridia	Clostridiales	Lachnospiraceae	Acetatifactor	NA
ASV_476	Bacteria	Bacteroidetes	Bacteroidia	Bacteroidales	Muribaculaceae	Muribaculum	NA
ASV_477	Bacteria	Firmicutes	Bacilli	Lactobacillales	Lactobacillaceae	Lactobacillus	NA
ASV_478	Bacteria	Verrucomicrobia	Verrucomicrobiae	Verrucomicrobiales	Akkermansiaceae	Akkermansia	NA
ASV_479	Bacteria	Firmicutes	Clostridia	Clostridiales	Ruminococcaceae	Oscillibacter	NA
ASV_480	Bacteria	Firmicutes	Clostridia	Clostridiales	Lachnospiraceae	NA	NA
ASV_481	Bacteria	Firmicutes	Clostridia	Clostridiales	Lachnospiraceae	NA	NA
ASV_482	Bacteria	Firmicutes	Clostridia	Clostridiales	Lachnospiraceae	NA	NA
ASV_483	Bacteria	Firmicutes	Clostridia	Clostridiales	Ruminococcaceae	Oscillibacter	NA
ASV_484	Bacteria	Firmicutes	Clostridia	Clostridiales	Ruminococcaceae	NA	NA
ASV_485	Bacteria	Firmicutes	Clostridia	Clostridiales	Lachnospiraceae	NA	NA
ASV_486	NA	NA	NA	NA	NA	NA	NA
ASV_487	Bacteria	Firmicutes	Clostridia	Clostridiales	Lachnospiraceae	NA	NA
ASV_488	Bacteria	Firmicutes	Clostridia	Clostridiales	Lachnospiraceae	NA	NA
ASV_489	Bacteria	Firmicutes	Clostridia	Clostridiales	Lachnospiraceae	Lachnospiraceae UCG-008	NA
ASV_490	Bacteria	Firmicutes	Clostridia	Clostridiales	Lachnospiraceae	NA	NA
ASV_491	Bacteria	Firmicutes	Clostridia	Clostridiales	Clostridiales vadinBB60 group	NA	NA
ASV_492	Bacteria	Firmicutes	Clostridia	Clostridiales	Lachnospiraceae	NA	NA
ASV_493	Bacteria	Firmicutes	Clostridia	Clostridiales	Lachnospiraceae	Marvinbryantia	NA
ASV_494	Bacteria	Firmicutes	Clostridia	Clostridiales	NA	NA	NA
ASV_495	Bacteria	Cyanobacteria	Melainabacteria	Gastranaerophilales	NA	NA	NA
ASV_496	Bacteria	NA	NA	NA	NA	NA	NA
ASV_497	Bacteria	Firmicutes	Clostridia	Clostridiales	Ruminococcaceae	Ruminococcaceae UCG-014	NA
ASV_498	Bacteria	Firmicutes	Clostridia	Clostridiales	Lachnospiraceae	ASF356	NA
ASV_499	Bacteria	Firmicutes	Clostridia	Clostridiales	Ruminococcaceae	NA	NA
ASV_500	Bacteria	Actinobacteria	Coriobacteriia	Coriobacteriales	Eggerthellaceae	Enterorhabdus	NA
ASV_501	Bacteria	Firmicutes	Clostridia	Clostridiales	Ruminococcaceae	NA	NA
ASV_502	Bacteria	Firmicutes	Clostridia	Clostridiales	Ruminococcaceae	Ruminococcaceae UCG-014	NA
ASV_503	Bacteria	Firmicutes	Clostridia	Clostridiales	Lachnospiraceae	Blautia	NA
ASV_504	Bacteria	Actinobacteria	Actinobacteria	Bifidobacteriales	Bifidobacteriaceae	Bifidobacterium	NA
ASV_505	Bacteria	Firmicutes	Clostridia	Clostridiales	Lachnospiraceae	Lachnospiraceae NK4A136 group	NA
ASV_506	Bacteria	Firmicutes	Clostridia	Clostridiales	Ruminococcaceae	Anaerotruncus	NA
ASV_507	Bacteria	Firmicutes	Clostridia	Clostridiales	Lachnospiraceae	NA	NA
ASV_508	Bacteria	Firmicutes	Clostridia	Clostridiales	Lachnospiraceae	NA	NA
ASV_509	Bacteria	Firmicutes	Clostridia	Clostridiales	Lachnospiraceae	NA	NA
ASV_510	Bacteria	Firmicutes	Clostridia	Clostridiales	Ruminococcaceae	Ruminococcaceae UCG-014	NA
ASV_511	Bacteria	Firmicutes	Clostridia	Clostridiales	Lachnospiraceae	NA	NA
ASV_512	Bacteria	Firmicutes	Clostridia	Clostridiales	Ruminococcaceae	Oscillibacter	NA
ASV_513	Bacteria	Firmicutes	Clostridia	Clostridiales	Family XI_2II	Family XIII AD3011 group	NA
ASV_514	Bacteria	Firmicutes	Clostridia	Clostridiales	Ruminococcaceae	NA	NA
ASV_515	Bacteria	Firmicutes	Clostridia	Clostridiales	Lachnospiraceae	NA	NA
ASV_516	Bacteria	Firmicutes	Clostridia	Clostridiales	Ruminococcaceae	Ruminiclostridium 9	NA
ASV_517	Bacteria	Firmicutes	Clostridia	Clostridiales	Clostridiales vadinBB60 group	NA	NA
ASV_518	Bacteria	Firmicutes	Clostridia	Clostridiales	NA	NA	NA
ASV_519	Bacteria	Firmicutes	Clostridia	Clostridiales	Ruminococcaceae	Oscillibacter	NA
ASV_520	Bacteria	Firmicutes	Clostridia	Clostridiales	Ruminococcaceae	Ruminococcaceae UCG-014	NA
ASV_521	Bacteria	Firmicutes	Clostridia	Clostridiales	Ruminococcaceae	NA	NA
ASV_522	Bacteria	Firmicutes	Clostridia	Clostridiales	Lachnospiraceae	NA	NA
ASV_523	Bacteria	Firmicutes	Bacilli	Lactobacillales	Lactobacillaceae	Lactobacillus	NA
ASV_524	Bacteria	Firmicutes	Clostridia	Clostridiales	Ruminococcaceae	Ruminococcaceae UCG-014	NA
ASV_525	NA	NA	NA	NA	NA	NA	NA
ASV_526	Bacteria	Firmicutes	Clostridia	Clostridiales	Lachnospiraceae	NA	NA
ASV_527	Bacteria	Firmicutes	Clostridia	Clostridiales	Ruminococcaceae	GCA-900066225	NA
ASV_528	Bacteria	Firmicutes	Clostridia	Clostridiales	Lachnospiraceae	NA	NA
ASV_529	Bacteria	Firmicutes	Negativicutes	Selenomonadales	Veillonellaceae	Veillonella	NA
ASV_530	Bacteria	Firmicutes	Clostridia	Clostridiales	Lachnospiraceae	Lachnospiraceae UCG-001	NA
ASV_531	Bacteria	Firmicutes	Clostridia	Clostridiales	Lachnospiraceae	Lachnospiraceae UCG-006	NA
ASV_532	Bacteria	Firmicutes	Clostridia	Clostridiales	Lachnospiraceae	Tyzzerella 3	NA
ASV_533	Bacteria	Firmicutes	Clostridia	Clostridiales	Ruminococcaceae	NA	NA
ASV_534	Bacteria	Firmicutes	Clostridia	Clostridiales	Lachnospiraceae	Lachnospiraceae NK4A136 group	NA
ASV_535	Bacteria	Firmicutes	Clostridia	Clostridiales	Peptostreptococcaceae	Romboutsia	NA
ASV_536	Bacteria	Firmicutes	Clostridia	Clostridiales	Lachnospiraceae	ASF356	NA
ASV_537	Bacteria	Bacteroidetes	Bacteroidia	Bacteroidales	NA	NA	NA
ASV_538	Bacteria	Firmicutes	Erysipelotrichia	Erysipelotrichales	Erysipelotrichaceae	Faecalibaculum	NA
ASV_539	Bacteria	Firmicutes	Clostridia	Clostridiales	Lachnospiraceae	NA	NA
ASV_540	Bacteria	Verrucomicrobia	Verrucomicrobiae	Verrucomicrobiales	Akkermansiaceae	Akkermansia	NA
ASV_541	Bacteria	Firmicutes	Negativicutes	Selenomonadales	Veillonellaceae	Dialister	NA
ASV_542	Bacteria	Firmicutes	Clostridia	Clostridiales	Lachnospiraceae	Lachnospiraceae UCG-008	NA
ASV_543	Bacteria	Firmicutes	Clostridia	Clostridiales	Lachnospiraceae	NA	NA
ASV_544	Bacteria	Firmicutes	Clostridia	Clostridiales	Ruminococcaceae	Oscillibacter	NA
ASV_545	Bacteria	Firmicutes	Clostridia	Clostridiales	Ruminococcaceae	Ruminococcaceae UCG-002	NA
ASV_546	Bacteria	Firmicutes	Clostridia	Clostridiales	Ruminococcaceae	Ruminococcaceae UCG-014	NA
ASV_547	Bacteria	Verrucomicrobia	Verrucomicrobiae	Verrucomicrobiales	Akkermansiaceae	Akkermansia	NA
ASV_548	NA	NA	NA	NA	NA	NA	NA
ASV_549	Bacteria	Firmicutes	Clostridia	Clostridiales	Peptostreptococcaceae	NA	NA
ASV_550	Bacteria	Firmicutes	Clostridia	Clostridiales	Clostridiales vadinBB60 group	NA	NA
ASV_551	Bacteria	NA	NA	NA	NA	NA	NA
ASV_552	Bacteria	Firmicutes	Clostridia	Clostridiales	Ruminococcaceae	Ruminococcaceae UCG-014	NA
ASV_553	Bacteria	NA	NA	NA	NA	NA	NA
ASV_554	Bacteria	Firmicutes	Clostridia	Clostridiales	Lachnospiraceae	NA	NA
ASV_555	Bacteria	Firmicutes	Clostridia	Clostridiales	Ruminococcaceae	[Eubacterium] coprostanoligenes group	NA
ASV_556	Bacteria	Firmicutes	Clostridia	Clostridiales	Lachnospiraceae	NA	NA
ASV_557	NA	NA	NA	NA	NA	NA	NA
ASV_558	Bacteria	Firmicutes	Clostridia	Clostridiales	Lachnospiraceae	NA	NA
ASV_559	Bacteria	Firmicutes	Bacilli	Lactobacillales	Lactobacillaceae	Lactobacillus	NA
ASV_560	Bacteria	Bacteroidetes	Bacteroidia	Bacteroidales	NA	NA	NA
ASV_561	Bacteria	Firmicutes	Clostridia	Clostridiales	Lachnospiraceae	Lachnospiraceae UCG-006	NA
ASV_562	Bacteria	NA	NA	NA	NA	NA	NA
ASV_563	Bacteria	Bacteroidetes	Bacteroidia	Bacteroidales	Prevotellaceae	Prevotellaceae UCG-001	NA
ASV_564	Bacteria	Firmicutes	Bacilli	Lactobacillales	Lactobacillaceae	Lactobacillus	NA
ASV_565	Bacteria	Firmicutes	Clostridia	Clostridiales	Lachnospiraceae	NA	NA
ASV_566	Bacteria	Firmicutes	Clostridia	Clostridiales	Clostridiales vadinBB60 group	NA	NA
ASV_567	Bacteria	Firmicutes	Bacilli	Bacillales	Staphylococcaceae	Staphylococcus	NA
ASV_568	Bacteria	Firmicutes	Erysipelotrichia	Erysipelotrichales	Erysipelotrichaceae	Turicibacter	NA
ASV_569	Bacteria	Firmicutes	Clostridia	Clostridiales	Lachnospiraceae	Lachnospiraceae NK4A136 group	NA
ASV_570	Bacteria	NA	NA	NA	NA	NA	NA
ASV_571	Bacteria	Bacteroidetes	Bacteroidia	Bacteroidales	Prevotellaceae	Prevotellaceae UCG-001	NA
ASV_572	Bacteria	Bacteroidetes	Bacteroidia	NA	NA	NA	NA
ASV_573	Bacteria	Firmicutes	Clostridia	Clostridiales	Lachnospiraceae	Lachnospiraceae UCG-008	NA
ASV_574	Bacteria	Firmicutes	Clostridia	Clostridiales	Lachnospiraceae	NA	NA
ASV_575	Bacteria	Firmicutes	Clostridia	Clostridiales	Lachnospiraceae	Lachnospiraceae UCG-001	NA
ASV_576	Bacteria	Firmicutes	Clostridia	Clostridiales	Lachnospiraceae	Lachnospiraceae UCG-001	NA
ASV_577	Bacteria	Firmicutes	Clostridia	Clostridiales	Lachnospiraceae	NA	NA
ASV_578	Bacteria	Firmicutes	Clostridia	Clostridiales	Lachnospiraceae	NA	NA
ASV_579	Bacteria	NA	NA	NA	NA	NA	NA
ASV_580	Bacteria	Firmicutes	Clostridia	Clostridiales	Lachnospiraceae	NA	NA
ASV_581	Bacteria	Firmicutes	Clostridia	Clostridiales	Ruminococcaceae	Ruminococcaceae UCG-014	NA
ASV_582	NA	NA	NA	NA	NA	NA	NA
ASV_583	Bacteria	Firmicutes	Clostridia	Clostridiales	Ruminococcaceae	[Eubacterium] coprostanoligenes group	NA
ASV_584	Bacteria	Firmicutes	Clostridia	Clostridiales	Ruminococcaceae	Ruminococcaceae UCG-013	NA
ASV_585	Bacteria	Firmicutes	Clostridia	Clostridiales	Ruminococcaceae	Ruminiclostridium 9	NA
ASV_586	Bacteria	Firmicutes	Clostridia	Clostridiales	Ruminococcaceae	Ruminiclostridium	NA
ASV_587	NA	NA	NA	NA	NA	NA	NA
ASV_588	Bacteria	Bacteroidetes	Bacteroidia	NA	NA	NA	NA
ASV_589	Bacteria	Firmicutes	Clostridia	Clostridiales	Lachnospiraceae	Lachnospiraceae FCS020 group	NA
ASV_590	Bacteria	NA	NA	NA	NA	NA	NA
ASV_591	Bacteria	Proteobacteria	Gammaproteobacteria	Pseudomonadales	Pseudomonadaceae	Pseudomonas	NA
ASV_592	Bacteria	Actinobacteria	Actinobacteria	Bifidobacteriales	Bifidobacteriaceae	Bifidobacterium	NA
ASV_593	Bacteria	Firmicutes	Clostridia	Clostridiales	Lachnospiraceae	NA	NA
ASV_594	Bacteria	Firmicutes	Clostridia	Clostridiales	Lachnospiraceae	Lachnospiraceae NK4A136 group	NA
ASV_595	Bacteria	Firmicutes	Clostridia	Clostridiales	Lachnospiraceae	NA	NA
ASV_596	Bacteria	Firmicutes	Clostridia	Clostridiales	Ruminococcaceae	NA	NA
ASV_597	Bacteria	Bacteroidetes	Bacteroidia	Bacteroidales	Tannerellaceae	Parabacteroides	NA
ASV_598	Bacteria	Firmicutes	Clostridia	Clostridiales	Ruminococcaceae	Anaerotruncus	NA
ASV_599	Bacteria	Firmicutes	Clostridia	Clostridiales	Lachnospiraceae	NA	NA
ASV_600	Bacteria	Firmicutes	Clostridia	Clostridiales	Ruminococcaceae	Ruminococcaceae UCG-014	NA
ASV_601	Bacteria	Actinobacteria	Coriobacteriia	Coriobacteriales	Eggerthellaceae	Enterorhabdus	NA
ASV_602	Bacteria	Bacteroidetes	Bacteroidia	Bacteroidales	NA	NA	NA
ASV_603	Bacteria	Firmicutes	Clostridia	Clostridiales	Ruminococcaceae	Anaerotruncus	NA
ASV_604	Bacteria	Bacteroidetes	Bacteroidia	Bacteroidales	Prevotellaceae	Prevotellaceae UCG-001	NA
ASV_605	Bacteria	Firmicutes	Clostridia	Clostridiales	Lachnospiraceae	ASF356	NA
ASV_606	Bacteria	Firmicutes	Clostridia	Clostridiales	Ruminococcaceae	NA	NA
ASV_607	Bacteria	Bacteroidetes	Bacteroidia	Bacteroidales	NA	NA	NA
ASV_608	Bacteria	Firmicutes	Clostridia	Clostridiales	Lachnospiraceae	Lachnospiraceae UCG-008	NA
ASV_609	Bacteria	Firmicutes	Clostridia	Clostridiales	Ruminococcaceae	Ruminococcaceae UCG-014	NA
ASV_610	Bacteria	Firmicutes	Clostridia	Clostridiales	Lachnospiraceae	NA	NA
ASV_611	Bacteria	Firmicutes	Clostridia	Clostridiales	Lachnospiraceae	Lachnospiraceae UCG-006	NA
ASV_612	Bacteria	Firmicutes	Clostridia	Clostridiales	Ruminococcaceae	Ruminiclostridium	NA
ASV_613	Bacteria	Firmicutes	Clostridia	Clostridiales	Lachnospiraceae	NA	NA
ASV_614	Bacteria	Firmicutes	Clostridia	Clostridiales	Lachnospiraceae	NA	NA
ASV_615	Bacteria	Firmicutes	Clostridia	Clostridiales	Lachnospiraceae	Lachnospiraceae NK4A136 group	NA
ASV_616	Bacteria	Firmicutes	Bacilli	Bacillales	Staphylococcaceae	Jeotgalicoccus	NA
ASV_617	Bacteria	Firmicutes	Clostridia	Clostridiales	Ruminococcaceae	NA	NA
ASV_618	Bacteria	Firmicutes	Clostridia	Clostridiales	Lachnospiraceae	Lachnospiraceae UCG-001	NA
ASV_619	Bacteria	Firmicutes	Clostridia	Clostridiales	Lachnospiraceae	NA	NA
ASV_620	Bacteria	Firmicutes	Clostridia	Clostridiales	Lachnospiraceae	NA	NA
ASV_621	Bacteria	Firmicutes	NA	NA	NA	NA	NA
ASV_622	Bacteria	Firmicutes	Clostridia	Clostridiales	Lachnospiraceae	NA	NA
ASV_623	Bacteria	Firmicutes	Clostridia	Clostridiales	Lachnospiraceae	Lachnoclostridium	NA
ASV_624	Bacteria	Bacteroidetes	Bacteroidia	Bacteroidales	Barnesiellaceae	Barnesiella	NA
ASV_625	Bacteria	Bacteroidetes	Bacteroidia	Bacteroidales	Muribaculaceae	Muribaculum	NA
ASV_626	Bacteria	Firmicutes	Clostridia	Clostridiales	Lachnospiraceae	NA	NA
ASV_627	Bacteria	Firmicutes	Clostridia	Clostridiales	Ruminococcaceae	Ruminiclostridium 9	NA
ASV_628	Bacteria	Firmicutes	Bacilli	Lactobacillales	Lactobacillaceae	Lactobacillus	NA
ASV_629	Bacteria	Bacteroidetes	Bacteroidia	NA	NA	NA	NA
ASV_630	Bacteria	Firmicutes	Clostridia	Clostridiales	Ruminococcaceae	Ruminiclostridium 9	NA
ASV_631	Bacteria	Firmicutes	Clostridia	Clostridiales	Lachnospiraceae	NA	NA
ASV_632	Bacteria	Firmicutes	Clostridia	Clostridiales	Lachnospiraceae	Lachnospiraceae NK4A136 group	NA
ASV_633	Bacteria	Firmicutes	Clostridia	Clostridiales	Lachnospiraceae	NA	NA
ASV_634	Bacteria	Bacteroidetes	Bacteroidia	Bacteroidales	NA	NA	NA
ASV_635	Bacteria	Firmicutes	Clostridia	Clostridiales	Lachnospiraceae	NA	NA
ASV_636	Bacteria	Firmicutes	Clostridia	Clostridiales	Lachnospiraceae	NA	NA
ASV_637	Bacteria	Firmicutes	Clostridia	Clostridiales	Lachnospiraceae	NA	NA
ASV_638	Bacteria	Firmicutes	Clostridia	Clostridiales	Lachnospiraceae	NA	NA
ASV_639	Bacteria	Firmicutes	Clostridia	Clostridiales	Lachnospiraceae	NA	NA
ASV_640	Bacteria	Firmicutes	Erysipelotrichia	Erysipelotrichales	Erysipelotrichaceae	Faecalibaculum	NA
ASV_641	NA	NA	NA	NA	NA	NA	NA
ASV_642	Bacteria	Firmicutes	Bacilli	Lactobacillales	Lactobacillaceae	Lactobacillus	NA
ASV_643	Bacteria	Bacteroidetes	Bacteroidia	Bacteroidales	Prevotellaceae	Alloprevotella	NA
ASV_644	Bacteria	Firmicutes	Clostridia	Clostridiales	Lachnospiraceae	NA	NA
ASV_645	Bacteria	Firmicutes	Clostridia	Clostridiales	Lachnospiraceae	NA	NA
ASV_646	Bacteria	Firmicutes	Clostridia	Clostridiales	Ruminococcaceae	NA	NA
ASV_647	Bacteria	Firmicutes	Clostridia	Clostridiales	Lachnospiraceae	NA	NA
ASV_648	Bacteria	Firmicutes	Clostridia	Clostridiales	Lachnospiraceae	NA	NA
ASV_649	Bacteria	Firmicutes	Clostridia	Clostridiales	Ruminococcaceae	NA	NA
ASV_650	Bacteria	Firmicutes	Clostridia	Clostridiales	Ruminococcaceae	Oscillibacter	NA
ASV_651	Bacteria	Firmicutes	Clostridia	Clostridiales	NA	NA	NA
ASV_652	Bacteria	Firmicutes	Clostridia	Clostridiales	Lachnospiraceae	Acetitomaculum	NA
ASV_653	Bacteria	Firmicutes	Clostridia	Clostridiales	Lachnospiraceae	A2	NA
ASV_654	Bacteria	Verrucomicrobia	Verrucomicrobiae	Verrucomicrobiales	Akkermansiaceae	Akkermansia	NA
ASV_655	Bacteria	Firmicutes	Clostridia	Clostridiales	Lachnospiraceae	NA	NA
ASV_656	Bacteria	Actinobacteria	Coriobacteriia	Coriobacteriales	Eggerthellaceae	Enterorhabdus	NA
ASV_657	Bacteria	Firmicutes	Clostridia	Clostridiales	Ruminococcaceae	Ruminiclostridium 5	NA
ASV_658	Bacteria	NA	NA	NA	NA	NA	NA
ASV_659	Bacteria	Firmicutes	Clostridia	Clostridiales	Ruminococcaceae	Ruminococcaceae UCG-014	NA
ASV_660	Bacteria	Firmicutes	Bacilli	Lactobacillales	Lactobacillaceae	Lactobacillus	NA
ASV_661	Bacteria	Firmicutes	Clostridia	Clostridiales	Lachnospiraceae	Roseburia	NA
ASV_662	Bacteria	Firmicutes	Bacilli	Lactobacillales	Lactobacillaceae	Lactobacillus	NA
ASV_663	Bacteria	Firmicutes	Clostridia	Clostridiales	Lachnospiraceae	NA	NA
ASV_664	Bacteria	Firmicutes	Clostridia	Clostridiales	Family XI_2II	Anaerovorax	NA
ASV_665	Bacteria	Firmicutes	Clostridia	Clostridiales	Lachnospiraceae	NA	NA
ASV_666	Bacteria	Firmicutes	Bacilli	Lactobacillales	Lactobacillaceae	Lactobacillus	NA
ASV_667	Bacteria	Actinobacteria	Coriobacteriia	Coriobacteriales	Atopobiaceae	NA	NA
ASV_668	Bacteria	Firmicutes	Bacilli	Lactobacillales	Lactobacillaceae	Lactobacillus	NA
ASV_669	Bacteria	Firmicutes	Clostridia	Clostridiales	Ruminococcaceae	NA	NA
ASV_670	Bacteria	Proteobacteria	Gammaproteobacteria	Pseudomonadales	Moraxellaceae	Enhydrobacter	NA
ASV_671	Bacteria	Firmicutes	Clostridia	Clostridiales	Lachnospiraceae	NA	NA
ASV_672	Bacteria	Firmicutes	Clostridia	Clostridiales	Lachnospiraceae	Lachnoclostridium	NA
ASV_673	Bacteria	Firmicutes	Bacilli	Bacillales	Staphylococcaceae	Staphylococcus	NA
ASV_674	Bacteria	Firmicutes	Clostridia	Clostridiales	Lachnospiraceae	NA	NA
ASV_675	Bacteria	Bacteroidetes	Bacteroidia	Bacteroidales	Prevotellaceae	Prevotellaceae UCG-001	NA
ASV_676	Bacteria	Firmicutes	Clostridia	Clostridiales	Lachnospiraceae	NA	NA
ASV_677	Bacteria	Firmicutes	Bacilli	Lactobacillales	Lactobacillaceae	Lactobacillus	NA
ASV_678	Bacteria	Firmicutes	Clostridia	Clostridiales	Ruminococcaceae	Ruminiclostridium	NA
ASV_679	Bacteria	Firmicutes	Bacilli	Lactobacillales	Lactobacillaceae	Lactobacillus	NA
ASV_680	Bacteria	Bacteroidetes	Bacteroidia	Bacteroidales	NA	NA	NA
ASV_681	Bacteria	Firmicutes	Clostridia	Clostridiales	Lachnospiraceae	NA	NA
ASV_682	Bacteria	Firmicutes	Clostridia	Clostridiales	Lachnospiraceae	NA	NA
ASV_683	Bacteria	Firmicutes	Clostridia	Clostridiales	Clostridiaceae 1	NA	NA
ASV_684	Bacteria	Firmicutes	Clostridia	Clostridiales	Lachnospiraceae	Roseburia	NA
ASV_685	Bacteria	Firmicutes	Bacilli	Lactobacillales	Streptococcaceae	Streptococcus	NA
ASV_686	Bacteria	Firmicutes	Clostridia	Clostridiales	Ruminococcaceae	NA	NA
ASV_687	Bacteria	Firmicutes	Erysipelotrichia	Erysipelotrichales	Erysipelotrichaceae	NA	NA
ASV_688	Bacteria	Firmicutes	Clostridia	Clostridiales	Lachnospiraceae	NA	NA
ASV_689	Bacteria	Firmicutes	Clostridia	Clostridiales	Ruminococcaceae	NA	NA
ASV_690	Bacteria	Firmicutes	Bacilli	Lactobacillales	Lactobacillaceae	Lactobacillus	NA
ASV_691	Bacteria	Firmicutes	Clostridia	Clostridiales	Lachnospiraceae	NA	NA
ASV_692	Bacteria	Firmicutes	Clostridia	Clostridiales	Lachnospiraceae	NA	NA
ASV_693	Bacteria	Firmicutes	Clostridia	Clostridiales	Lachnospiraceae	Lachnospiraceae NK4A136 group	NA
ASV_694	Bacteria	Firmicutes	Bacilli	Lactobacillales	Lactobacillaceae	Lactobacillus	NA
ASV_695	Bacteria	Bacteroidetes	Bacteroidia	Bacteroidales	NA	NA	NA
ASV_696	Bacteria	Firmicutes	Bacilli	Lactobacillales	Lactobacillaceae	Lactobacillus	NA
ASV_697	NA	NA	NA	NA	NA	NA	NA
ASV_698	Bacteria	Firmicutes	Clostridia	Clostridiales	Lachnospiraceae	Lachnospiraceae NK4A136 group	NA
ASV_699	Bacteria	Firmicutes	Clostridia	Clostridiales	Lachnospiraceae	NA	NA
ASV_700	Bacteria	Firmicutes	Clostridia	Clostridiales	Peptococcaceae	Peptococcus	NA
ASV_701	Bacteria	Firmicutes	Clostridia	Clostridiales	Lachnospiraceae	Lachnospiraceae NK4A136 group	NA
ASV_702	Bacteria	Firmicutes	Clostridia	Clostridiales	Lachnospiraceae	NA	NA
ASV_703	Bacteria	Firmicutes	Clostridia	Clostridiales	Lachnospiraceae	NA	NA
ASV_704	Bacteria	Firmicutes	Clostridia	Clostridiales	Lachnospiraceae	Roseburia	NA
ASV_705	Bacteria	Firmicutes	Bacilli	Lactobacillales	Lactobacillaceae	Lactobacillus	NA
ASV_706	NA	NA	NA	NA	NA	NA	NA
ASV_707	Bacteria	Firmicutes	Clostridia	Clostridiales	Ruminococcaceae	NA	NA
ASV_708	Bacteria	Bacteroidetes	Bacteroidia	Bacteroidales	Bacteroidaceae	Bacteroides	NA
ASV_709	Bacteria	Firmicutes	Clostridia	Clostridiales	Lachnospiraceae	A2	NA
ASV_710	Bacteria	Firmicutes	Clostridia	Clostridiales	Lachnospiraceae	NA	NA
ASV_711	Bacteria	Bacteroidetes	Bacteroidia	Bacteroidales	NA	NA	NA
ASV_712	Bacteria	Firmicutes	Clostridia	Clostridiales	Clostridiales vadinBB60 group	NA	NA
ASV_713	Bacteria	NA	NA	NA	NA	NA	NA
ASV_714	Bacteria	Firmicutes	Clostridia	Clostridiales	Lachnospiraceae	NA	NA
ASV_715	Bacteria	Verrucomicrobia	Verrucomicrobiae	Verrucomicrobiales	Akkermansiaceae	Akkermansia	NA
ASV_716	Bacteria	Firmicutes	Clostridia	Clostridiales	Lachnospiraceae	Lachnospiraceae UCG-001	NA
ASV_717	NA	NA	NA	NA	NA	NA	NA
ASV_718	NA	NA	NA	NA	NA	NA	NA
ASV_719	Bacteria	Actinobacteria	Coriobacteriia	Coriobacteriales	NA	NA	NA
ASV_720	Bacteria	Bacteroidetes	Bacteroidia	Bacteroidales	NA	NA	NA
ASV_721	Bacteria	Bacteroidetes	Bacteroidia	Bacteroidales	NA	NA	NA
ASV_722	Bacteria	Bacteroidetes	Bacteroidia	Bacteroidales	Prevotellaceae	Prevotellaceae UCG-001	NA
ASV_723	Bacteria	Bacteroidetes	Bacteroidia	Bacteroidales	Bacteroidaceae	Bacteroides	NA
ASV_724	Bacteria	Bacteroidetes	Bacteroidia	Bacteroidales	NA	NA	NA
ASV_725	Bacteria	Firmicutes	Clostridia	Clostridiales	Lachnospiraceae	NA	NA
ASV_726	NA	NA	NA	NA	NA	NA	NA
ASV_727	Bacteria	NA	NA	NA	NA	NA	NA
ASV_728	Bacteria	Firmicutes	Bacilli	Lactobacillales	Lactobacillaceae	Lactobacillus	NA
ASV_729	Bacteria	Firmicutes	Clostridia	Clostridiales	Ruminococcaceae	[Eubacterium] coprostanoligenes group	NA
ASV_730	Bacteria	Firmicutes	Clostridia	Clostridiales	Lachnospiraceae	NA	NA
ASV_731	NA	NA	NA	NA	NA	NA	NA
ASV_732	Bacteria	Bacteroidetes	Bacteroidia	Bacteroidales	NA	NA	NA
ASV_733	Bacteria	Firmicutes	Clostridia	Clostridiales	Lachnospiraceae	NA	NA
ASV_734	Bacteria	Firmicutes	Clostridia	Clostridiales	Lachnospiraceae	GCA-900066575	NA
ASV_735	Bacteria	Firmicutes	Clostridia	Clostridiales	Ruminococcaceae	Oscillibacter	NA
ASV_736	Bacteria	Firmicutes	Clostridia	Clostridiales	Ruminococcaceae	NA	NA
ASV_737	Bacteria	Bacteroidetes	Bacteroidia	Bacteroidales	NA	NA	NA
ASV_738	Bacteria	Bacteroidetes	Bacteroidia	NA	NA	NA	NA
ASV_739	Bacteria	Firmicutes	Clostridia	Clostridiales	Lachnospiraceae	Lachnospiraceae UCG-001	NA
ASV_740	Bacteria	Firmicutes	Clostridia	Clostridiales	Lachnospiraceae	A2	NA
ASV_741	Bacteria	Firmicutes	Clostridia	Clostridiales	Ruminococcaceae	NA	NA
ASV_742	Bacteria	Bacteroidetes	Bacteroidia	Bacteroidales	NA	NA	NA
ASV_743	Bacteria	Bacteroidetes	Bacteroidia	Bacteroidales	Barnesiellaceae	Barnesiella	NA
ASV_744	Bacteria	Firmicutes	Clostridia	Clostridiales	Lachnospiraceae	Lachnospiraceae UCG-004	NA
ASV_745	Bacteria	Bacteroidetes	Bacteroidia	Bacteroidales	Muribaculaceae	Muribaculum	NA
ASV_746	Bacteria	Firmicutes	Clostridia	Clostridiales	Lachnospiraceae	NA	NA
ASV_747	Bacteria	Firmicutes	Clostridia	Clostridiales	Lachnospiraceae	NA	NA
ASV_748	Bacteria	Firmicutes	Clostridia	Clostridiales	Lachnospiraceae	NA	NA
ASV_749	Bacteria	Firmicutes	Clostridia	Clostridiales	Ruminococcaceae	Oscillibacter	NA
ASV_750	Bacteria	Bacteroidetes	Bacteroidia	Bacteroidales	Prevotellaceae	Prevotellaceae UCG-001	NA
ASV_751	Bacteria	Firmicutes	Clostridia	Clostridiales	Lachnospiraceae	NA	NA
ASV_752	Bacteria	Bacteroidetes	Bacteroidia	Bacteroidales	NA	NA	NA
ASV_753	NA	NA	NA	NA	NA	NA	NA
ASV_754	Bacteria	Bacteroidetes	Bacteroidia	Bacteroidales	Bacteroidaceae	Bacteroides	NA
ASV_755	Bacteria	Firmicutes	Clostridia	Clostridiales	Ruminococcaceae	Butyricicoccus	NA
ASV_756	Bacteria	Firmicutes	Bacilli	Lactobacillales	Lactobacillaceae	Lactobacillus	NA
ASV_757	Bacteria	Bacteroidetes	Bacteroidia	Bacteroidales	Muribaculaceae	Muribaculum	NA
ASV_758	Bacteria	Firmicutes	Clostridia	Clostridiales	Ruminococcaceae	Faecalibacterium	NA
ASV_759	Bacteria	Proteobacteria	Gammaproteobacteria	Pasteurellales	Pasteurellaceae	Haemophilus	NA
ASV_760	Bacteria	Firmicutes	Clostridia	Clostridiales	Ruminococcaceae	Ruminococcaceae UCG-013	NA
ASV_761	Bacteria	Firmicutes	Bacilli	Lactobacillales	Lactobacillaceae	Lactobacillus	NA
ASV_762	Bacteria	Firmicutes	Clostridia	Clostridiales	Ruminococcaceae	Ruminiclostridium 9	NA
ASV_763	Bacteria	Firmicutes	Clostridia	Clostridiales	Family XI_2II	[Eubacterium] nodatum group	NA
ASV_764	Bacteria	Firmicutes	Clostridia	Clostridiales	NA	NA	NA
ASV_765	Bacteria	Bacteroidetes	Bacteroidia	Bacteroidales	Bacteroidaceae	Bacteroides	NA
ASV_766	Bacteria	Firmicutes	Clostridia	Clostridiales	Eubacteriaceae	Anaerofustis	NA
ASV_767	Bacteria	Firmicutes	NA	NA	NA	NA	NA
ASV_768	Bacteria	Firmicutes	Clostridia	Clostridiales	Ruminococcaceae	Ruminococcus 2	NA
ASV_769	Bacteria	Firmicutes	Clostridia	Clostridiales	NA	NA	NA
ASV_770	Bacteria	Actinobacteria	Actinobacteria	Propionibacteriales	Propionibacteriaceae	Cutibacterium	NA
ASV_771	Bacteria	Firmicutes	Clostridia	Clostridiales	Lachnospiraceae	NA	NA
ASV_772	Bacteria	Firmicutes	Clostridia	Clostridiales	Lachnospiraceae	NA	NA
ASV_773	Bacteria	Bacteroidetes	Bacteroidia	Bacteroidales	NA	NA	NA
ASV_774	Bacteria	Bacteroidetes	Bacteroidia	Bacteroidales	NA	NA	NA
ASV_775	Bacteria	Firmicutes	Clostridia	Clostridiales	Ruminococcaceae	Oscillibacter	NA
ASV_776	Bacteria	Firmicutes	Clostridia	Clostridiales	Lachnospiraceae	GCA-900066575	NA
ASV_777	Bacteria	Bacteroidetes	Bacteroidia	NA	NA	NA	NA
ASV_778	Bacteria	Firmicutes	Erysipelotrichia	Erysipelotrichales	Erysipelotrichaceae	Erysipelotrichaceae UCG-003	NA
ASV_779	Bacteria	Firmicutes	Clostridia	Clostridiales	Ruminococcaceae	Harryflintia	NA
ASV_780	Bacteria	Bacteroidetes	Bacteroidia	Bacteroidales	Prevotellaceae	Prevotellaceae UCG-001	NA
ASV_781	Bacteria	Firmicutes	Clostridia	Clostridiales	Ruminococcaceae	NA	NA
ASV_782	Bacteria	Firmicutes	Clostridia	Clostridiales	Lachnospiraceae	NA	NA
ASV_783	Bacteria	Firmicutes	Clostridia	Clostridiales	Lachnospiraceae	GCA-900066575	NA
ASV_784	Bacteria	Firmicutes	Clostridia	Clostridiales	Lachnospiraceae	GCA-900066575	NA
ASV_785	Bacteria	Firmicutes	Clostridia	Clostridiales	Ruminococcaceae	Ruminiclostridium 9	NA
ASV_786	Bacteria	Firmicutes	Clostridia	Clostridiales	Lachnospiraceae	ASF356	NA
ASV_787	Bacteria	Firmicutes	Clostridia	Clostridiales	Lachnospiraceae	NA	NA
ASV_788	Bacteria	Firmicutes	Clostridia	Clostridiales	Lachnospiraceae	Lachnospiraceae UCG-001	NA
ASV_789	Bacteria	Firmicutes	Clostridia	Clostridiales	Lachnospiraceae	NA	NA
ASV_790	Bacteria	Bacteroidetes	Bacteroidia	NA	NA	NA	NA
ASV_791	Bacteria	Firmicutes	Clostridia	Clostridiales	Ruminococcaceae	NA	NA
ASV_792	Bacteria	Firmicutes	Clostridia	Clostridiales	Lachnospiraceae	Lachnospiraceae UCG-004	NA
ASV_793	Bacteria	Firmicutes	Clostridia	Clostridiales	Lachnospiraceae	NA	NA
ASV_794	Bacteria	Firmicutes	Clostridia	Clostridiales	Lachnospiraceae	NA	NA
ASV_795	Bacteria	Firmicutes	Clostridia	Clostridiales	Lachnospiraceae	NA	NA
ASV_796	Bacteria	Verrucomicrobia	Verrucomicrobiae	Verrucomicrobiales	Akkermansiaceae	Akkermansia	NA
ASV_797	Bacteria	Firmicutes	Clostridia	Clostridiales	Lachnospiraceae	Tyzzerella 4	NA
ASV_798	Bacteria	Firmicutes	Clostridia	Clostridiales	Lachnospiraceae	Lachnoclostridium	NA
ASV_799	Bacteria	Firmicutes	Bacilli	Lactobacillales	Lactobacillaceae	Lactobacillus	NA
ASV_800	Bacteria	Proteobacteria	Gammaproteobacteria	Enterobacteriales	Enterobacteriaceae	NA	NA
ASV_801	Bacteria	Firmicutes	Clostridia	Clostridiales	Lachnospiraceae	Sellimonas	NA
ASV_802	Bacteria	Firmicutes	Clostridia	Clostridiales	Lachnospiraceae	NA	NA
ASV_803	Bacteria	Bacteroidetes	Bacteroidia	Bacteroidales	Bacteroidaceae	Bacteroides	NA
ASV_804	Bacteria	Firmicutes	Clostridia	Clostridiales	Lachnospiraceae	NA	NA
ASV_805	Bacteria	Firmicutes	Erysipelotrichia	Erysipelotrichales	Erysipelotrichaceae	Turicibacter	NA
ASV_806	Bacteria	Firmicutes	Clostridia	Clostridiales	Lachnospiraceae	NA	NA
ASV_807	Bacteria	Proteobacteria	Gammaproteobacteria	Pseudomonadales	Pseudomonadaceae	NA	NA
ASV_808	Bacteria	NA	NA	NA	NA	NA	NA
ASV_809	Bacteria	Firmicutes	Clostridia	Clostridiales	Lachnospiraceae	NA	NA
ASV_810	Bacteria	Firmicutes	Clostridia	Clostridiales	Ruminococcaceae	NA	NA
ASV_811	Bacteria	Bacteroidetes	Bacteroidia	Bacteroidales	NA	NA	NA
ASV_812	Bacteria	Firmicutes	Clostridia	Clostridiales	Lachnospiraceae	Lachnospiraceae UCG-006	NA
ASV_813	Bacteria	Firmicutes	Clostridia	Clostridiales	Ruminococcaceae	Ruminococcaceae UCG-014	NA
ASV_814	Bacteria	Firmicutes	Erysipelotrichia	Erysipelotrichales	Erysipelotrichaceae	Turicibacter	NA
ASV_815	Bacteria	Bacteroidetes	Bacteroidia	Bacteroidales	NA	NA	NA
ASV_816	Bacteria	Firmicutes	Clostridia	Clostridiales	Ruminococcaceae	Ruminococcaceae UCG-014	NA
ASV_817	Bacteria	Firmicutes	Clostridia	Clostridiales	Lachnospiraceae	NA	NA
ASV_818	Bacteria	Firmicutes	Clostridia	Clostridiales	Lachnospiraceae	GCA-900066575	NA
ASV_819	Bacteria	Firmicutes	NA	NA	NA	NA	NA
ASV_820	Bacteria	Firmicutes	Clostridia	Clostridiales	Ruminococcaceae	NA	NA
ASV_821	Bacteria	Firmicutes	Clostridia	Clostridiales	Ruminococcaceae	Oscillibacter	NA
ASV_822	Bacteria	Bacteroidetes	Bacteroidia	Bacteroidales	Marinifilaceae	Odoribacter	NA
ASV_823	Bacteria	Bacteroidetes	Bacteroidia	Bacteroidales	NA	NA	NA
ASV_824	Bacteria	Bacteroidetes	Bacteroidia	Bacteroidales	NA	NA	NA
ASV_825	Bacteria	Firmicutes	Erysipelotrichia	Erysipelotrichales	Erysipelotrichaceae	NA	NA
ASV_826	Bacteria	Firmicutes	Clostridia	Clostridiales	Lachnospiraceae	NA	NA
ASV_827	Bacteria	Firmicutes	Clostridia	Clostridiales	NA	NA	NA
ASV_828	NA	NA	NA	NA	NA	NA	NA
ASV_829	Bacteria	Firmicutes	Clostridia	Clostridiales	Ruminococcaceae	Ruminiclostridium	NA
ASV_830	Bacteria	Firmicutes	Clostridia	Clostridiales	Lachnospiraceae	NA	NA
ASV_831	Bacteria	Firmicutes	Clostridia	Clostridiales	Clostridiales vadinBB60 group	NA	NA
ASV_832	Bacteria	Firmicutes	Clostridia	Clostridiales	Lachnospiraceae	NA	NA
ASV_833	Bacteria	NA	NA	NA	NA	NA	NA
ASV_834	Bacteria	Firmicutes	Clostridia	Clostridiales	Ruminococcaceae	NA	NA
ASV_835	Bacteria	Firmicutes	Clostridia	Clostridiales	Lachnospiraceae	[Eubacterium] xylanophilum group	NA
ASV_836	Bacteria	Firmicutes	Clostridia	Clostridiales	Lachnospiraceae	NA	NA
ASV_837	Bacteria	Firmicutes	Clostridia	Clostridiales	Ruminococcaceae	Ruminiclostridium 9	NA
ASV_838	Bacteria	Firmicutes	Clostridia	Clostridiales	Lachnospiraceae	[Eubacterium] xylanophilum group	NA
ASV_839	Bacteria	Bacteroidetes	Bacteroidia	NA	NA	NA	NA
ASV_840	Bacteria	Firmicutes	Clostridia	Clostridiales	Family XI_2II	Family XIII AD3011 group	NA
ASV_841	Bacteria	Firmicutes	Bacilli	Bacillales	Staphylococcaceae	Staphylococcus	NA
ASV_842	Bacteria	Firmicutes	Clostridia	Clostridiales	Lachnospiraceae	NA	NA
ASV_843	Bacteria	Firmicutes	NA	NA	NA	NA	NA
ASV_844	Bacteria	Firmicutes	Clostridia	Clostridiales	Ruminococcaceae	Ruminococcaceae UCG-014	NA
ASV_845	Bacteria	Firmicutes	Clostridia	Clostridiales	Ruminococcaceae	Ruminococcus 1	NA
ASV_846	Bacteria	Firmicutes	Clostridia	Clostridiales	Ruminococcaceae	Oscillibacter	NA
ASV_847	Bacteria	Firmicutes	Clostridia	Clostridiales	Lachnospiraceae	Roseburia	NA
ASV_848	Bacteria	Firmicutes	Clostridia	Clostridiales	Lachnospiraceae	NA	NA
ASV_849	Bacteria	Firmicutes	Clostridia	Clostridiales	Lachnospiraceae	NA	NA
ASV_850	Bacteria	Bacteroidetes	Bacteroidia	NA	NA	NA	NA
ASV_851	Bacteria	Firmicutes	Clostridia	Clostridiales	Lachnospiraceae	NA	NA
ASV_852	Bacteria	Bacteroidetes	Bacteroidia	Bacteroidales	Rikenellaceae	Alistipes	NA
ASV_853	Bacteria	Bacteroidetes	Bacteroidia	Bacteroidales	NA	NA	NA
ASV_854	Bacteria	Firmicutes	Clostridia	Clostridiales	Lachnospiraceae	NA	NA
ASV_855	Bacteria	Firmicutes	Clostridia	Clostridiales	Lachnospiraceae	Tyzzerella 3	NA
ASV_856	Bacteria	Firmicutes	Erysipelotrichia	Erysipelotrichales	Erysipelotrichaceae	NA	NA
ASV_857	Bacteria	Firmicutes	Clostridia	Clostridiales	NA	NA	NA
ASV_858	Bacteria	Firmicutes	Clostridia	Clostridiales	Lachnospiraceae	NA	NA
ASV_859	Bacteria	Actinobacteria	Actinobacteria	Micrococcales	Micrococcaceae	Micrococcus	NA
ASV_860	Bacteria	Proteobacteria	Alphaproteobacteria	Rhizobiales	Beijerinckiaceae	Methylobacterium	NA
ASV_861	Bacteria	Firmicutes	Bacilli	Lactobacillales	Lactobacillaceae	Lactobacillus	NA
ASV_862	Bacteria	Firmicutes	Clostridia	Clostridiales	Lachnospiraceae	Lachnoclostridium	NA
ASV_863	Bacteria	Firmicutes	Clostridia	Clostridiales	Ruminococcaceae	Ruminiclostridium 9	NA
ASV_864	Bacteria	Firmicutes	Bacilli	NA	NA	NA	NA
ASV_865	Bacteria	Firmicutes	Clostridia	Clostridiales	Lachnospiraceae	NA	NA
ASV_866	Bacteria	Firmicutes	Erysipelotrichia	Erysipelotrichales	Erysipelotrichaceae	Faecalibaculum	NA
ASV_867	Bacteria	Proteobacteria	Gammaproteobacteria	Enterobacteriales	Enterobacteriaceae	NA	NA
ASV_868	Bacteria	NA	NA	NA	NA	NA	NA
ASV_869	Bacteria	Firmicutes	Bacilli	Lactobacillales	Streptococcaceae	Streptococcus	NA
ASV_870	Bacteria	Firmicutes	Negativicutes	Selenomonadales	Veillonellaceae	Veillonella	NA
ASV_871	Bacteria	Firmicutes	Clostridia	Clostridiales	Lachnospiraceae	NA	NA
ASV_872	Bacteria	Firmicutes	Bacilli	Lactobacillales	Lactobacillaceae	Lactobacillus	NA
ASV_873	Bacteria	Bacteroidetes	Bacteroidia	Bacteroidales	Prevotellaceae	Prevotellaceae UCG-001	NA
ASV_874	Bacteria	Firmicutes	Bacilli	Bacillales	Staphylococcaceae	NA	NA
ASV_875	Bacteria	Bacteroidetes	Bacteroidia	Bacteroidales	NA	NA	NA
ASV_876	Bacteria	Firmicutes	Clostridia	Clostridiales	Lachnospiraceae	NA	NA
ASV_877	Bacteria	Bacteroidetes	Bacteroidia	Bacteroidales	Bacteroidaceae	Bacteroides	NA
ASV_878	Bacteria	Bacteroidetes	Bacteroidia	Bacteroidales	Prevotellaceae	Alloprevotella	NA
ASV_879	Bacteria	Firmicutes	Clostridia	Clostridiales	Lachnospiraceae	NA	NA
ASV_880	Bacteria	Firmicutes	Clostridia	Clostridiales	Ruminococcaceae	Ruminiclostridium 9	NA
ASV_881	Bacteria	Firmicutes	Erysipelotrichia	Erysipelotrichales	Erysipelotrichaceae	NA	NA
ASV_882	NA	NA	NA	NA	NA	NA	NA
ASV_883	Bacteria	Actinobacteria	Coriobacteriia	Coriobacteriales	NA	NA	NA
ASV_884	Bacteria	Firmicutes	Clostridia	Clostridiales	Lachnospiraceae	Roseburia	NA
ASV_885	Bacteria	NA	NA	NA	NA	NA	NA
ASV_886	Bacteria	Verrucomicrobia	Verrucomicrobiae	Verrucomicrobiales	Akkermansiaceae	Akkermansia	NA
ASV_887	Bacteria	Bacteroidetes	Bacteroidia	Bacteroidales	Rikenellaceae	Rikenellaceae RC9 gut group	NA
ASV_888	Bacteria	Firmicutes	Clostridia	Clostridiales	Lachnospiraceae	NA	NA
ASV_889	Bacteria	Firmicutes	Clostridia	Clostridiales	Ruminococcaceae	Ruminiclostridium	NA
ASV_890	Bacteria	Firmicutes	Clostridia	Clostridiales	Lachnospiraceae	NA	NA
ASV_891	Bacteria	Firmicutes	Clostridia	Clostridiales	Lachnospiraceae	Acetitomaculum	NA
ASV_892	Bacteria	Firmicutes	Clostridia	Clostridiales	Lachnospiraceae	NA	NA
ASV_893	Bacteria	Firmicutes	Clostridia	Clostridiales	Ruminococcaceae	NA	NA
ASV_894	Bacteria	Firmicutes	Clostridia	Clostridiales	Lachnospiraceae	NA	NA
ASV_895	Bacteria	Firmicutes	Clostridia	Clostridiales	Lachnospiraceae	NA	NA
ASV_896	Bacteria	Bacteroidetes	Bacteroidia	NA	NA	NA	NA
ASV_897	Bacteria	Firmicutes	Clostridia	Clostridiales	Lachnospiraceae	NA	NA
ASV_898	Bacteria	Firmicutes	Clostridia	Clostridiales	Ruminococcaceae	Ruminococcaceae UCG-014	NA
ASV_899	Bacteria	Firmicutes	Erysipelotrichia	Erysipelotrichales	Erysipelotrichaceae	Turicibacter	NA
ASV_900	Bacteria	Bacteroidetes	Bacteroidia	Bacteroidales	Bacteroidaceae	Bacteroides	NA
ASV_901	NA	NA	NA	NA	NA	NA	NA
ASV_902	Bacteria	NA	NA	NA	NA	NA	NA
ASV_903	Bacteria	Firmicutes	Clostridia	Clostridiales	Clostridiales vadinBB60 group	NA	NA
ASV_904	Bacteria	Firmicutes	Clostridia	Clostridiales	Family XI_2II	Family XIII AD3011 group	NA
ASV_905	NA	NA	NA	NA	NA	NA	NA
ASV_906	Bacteria	Bacteroidetes	Bacteroidia	Bacteroidales	NA	NA	NA
ASV_907	Bacteria	Bacteroidetes	Bacteroidia	Bacteroidales	Muribaculaceae	NA	NA
ASV_908	NA	NA	NA	NA	NA	NA	NA
ASV_909	Bacteria	Firmicutes	Clostridia	Clostridiales	Lachnospiraceae	NA	NA
ASV_910	Bacteria	Firmicutes	Clostridia	Clostridiales	Ruminococcaceae	NA	NA
ASV_911	Bacteria	Bacteroidetes	Bacteroidia	NA	NA	NA	NA
ASV_912	Bacteria	Firmicutes	Clostridia	Clostridiales	Lachnospiraceae	Marvinbryantia	NA
ASV_913	Bacteria	Patescibacteria	Saccharimonadia	Saccharimonadales	Saccharimonadaceae	Candidatus Saccharimonas	NA
ASV_914	Bacteria	Firmicutes	Clostridia	Clostridiales	Lachnospiraceae	[Eubacterium] xylanophilum group	NA
ASV_915	Bacteria	Firmicutes	Clostridia	Clostridiales	Lachnospiraceae	NA	NA
ASV_916	Bacteria	Firmicutes	Clostridia	Clostridiales	Lachnospiraceae	NA	NA
ASV_917	Bacteria	Firmicutes	Bacilli	Bacillales	Staphylococcaceae	NA	NA
ASV_918	Bacteria	Firmicutes	Clostridia	Clostridiales	Ruminococcaceae	NA	NA
ASV_919	Bacteria	Bacteroidetes	Bacteroidia	Bacteroidales	NA	NA	NA
ASV_920	Bacteria	Proteobacteria	Gammaproteobacteria	Betaproteobacteriales	Burkholderiaceae	Parasutterella	NA
ASV_921	Bacteria	Firmicutes	Clostridia	Clostridiales	Lachnospiraceae	NA	NA
ASV_922	Bacteria	Firmicutes	Clostridia	Clostridiales	Lachnospiraceae	GCA-900066575	NA
ASV_923	Bacteria	Bacteroidetes	Bacteroidia	NA	NA	NA	NA
ASV_924	Bacteria	Firmicutes	Clostridia	Clostridiales	Ruminococcaceae	NA	NA
ASV_925	Bacteria	Firmicutes	Clostridia	Clostridiales	NA	NA	NA
ASV_926	Bacteria	Bacteroidetes	Bacteroidia	Bacteroidales	Bacteroidaceae	Bacteroides	NA
ASV_927	NA	NA	NA	NA	NA	NA	NA
ASV_928	Bacteria	Bacteroidetes	Bacteroidia	Bacteroidales	NA	NA	NA
ASV_929	Bacteria	Firmicutes	Clostridia	Clostridiales	Lachnospiraceae	ASF356	NA
ASV_930	Bacteria	Firmicutes	Clostridia	Clostridiales	Lachnospiraceae	Blautia	NA
ASV_931	Bacteria	Bacteroidetes	Bacteroidia	NA	NA	NA	NA
ASV_932	Bacteria	Firmicutes	Clostridia	Clostridiales	Ruminococcaceae	Ruminococcaceae UCG-013	NA
ASV_933	Bacteria	Firmicutes	Bacilli	Lactobacillales	Enterococcaceae	Enterococcus	NA
ASV_934	Bacteria	Firmicutes	Clostridia	Clostridiales	Ruminococcaceae	NA	NA
ASV_935	Bacteria	Firmicutes	Clostridia	Clostridiales	Clostridiaceae 1	Candidatus Arthromitus	NA
ASV_936	Bacteria	Bacteroidetes	Bacteroidia	Bacteroidales	NA	NA	NA
ASV_937	Bacteria	Actinobacteria	Coriobacteriia	Coriobacteriales	Eggerthellaceae	NA	NA
ASV_938	Bacteria	Bacteroidetes	Bacteroidia	Bacteroidales	NA	NA	NA
ASV_939	Bacteria	Firmicutes	Clostridia	Clostridiales	Ruminococcaceae	NA	NA
ASV_940	Bacteria	Firmicutes	Clostridia	Clostridiales	Ruminococcaceae	Oscillibacter	NA
ASV_941	Bacteria	Firmicutes	Clostridia	Clostridiales	Ruminococcaceae	NA	NA
ASV_942	NA	NA	NA	NA	NA	NA	NA
ASV_943	Bacteria	Firmicutes	Clostridia	Clostridiales	Lachnospiraceae	Lachnospiraceae UCG-001	NA
ASV_944	Bacteria	Firmicutes	Clostridia	Clostridiales	Lachnospiraceae	NA	NA
ASV_945	Bacteria	Firmicutes	Clostridia	Clostridiales	Clostridiales vadinBB60 group	NA	NA
ASV_946	Bacteria	Bacteroidetes	Bacteroidia	Bacteroidales	NA	NA	NA
ASV_947	Bacteria	Firmicutes	Clostridia	Clostridiales	Clostridiales vadinBB60 group	NA	NA
ASV_948	Bacteria	NA	NA	NA	NA	NA	NA
ASV_949	Bacteria	Firmicutes	Clostridia	Clostridiales	Ruminococcaceae	Ruminococcaceae UCG-014	NA
ASV_950	Bacteria	Firmicutes	Clostridia	Clostridiales	Ruminococcaceae	Ruminococcaceae UCG-014	NA
ASV_951	Bacteria	Firmicutes	Clostridia	Clostridiales	Ruminococcaceae	UBA1819	NA
ASV_952	Bacteria	Firmicutes	Clostridia	Clostridiales	Lachnospiraceae	NA	NA
ASV_953	Bacteria	Firmicutes	Clostridia	Clostridiales	Ruminococcaceae	Ruminococcaceae UCG-004	NA
ASV_954	Bacteria	Firmicutes	Clostridia	Clostridiales	Lachnospiraceae	GCA-900066575	NA
ASV_955	Bacteria	Proteobacteria	Gammaproteobacteria	Gammaproteobacteria Incertae Sedis	Unknown Family_7	Acidibacter	NA
ASV_956	Bacteria	Firmicutes	Clostridia	Clostridiales	Family XI_2II	Family XIII UCG-001	NA
ASV_957	Bacteria	Firmicutes	Clostridia	Clostridiales	Christensenellaceae	Christensenellaceae R-7 group	NA
ASV_958	Bacteria	Firmicutes	NA	NA	NA	NA	NA
ASV_959	Bacteria	Bacteroidetes	Bacteroidia	Bacteroidales	Bacteroidaceae	Bacteroides	NA
ASV_960	Bacteria	Firmicutes	Clostridia	Clostridiales	Lachnospiraceae	Blautia	NA
ASV_961	Bacteria	Bacteroidetes	Bacteroidia	Bacteroidales	Muribaculaceae	Muribaculum	NA
ASV_962	Bacteria	Firmicutes	Clostridia	Clostridiales	Clostridiaceae 1	NA	NA
ASV_963	Bacteria	Firmicutes	Clostridia	Clostridiales	Ruminococcaceae	Ruminococcaceae UCG-014	NA
ASV_964	Bacteria	Firmicutes	Clostridia	Clostridiales	Lachnospiraceae	NA	NA
ASV_965	Bacteria	Firmicutes	Clostridia	Clostridiales	Lachnospiraceae	NA	NA
ASV_966	Bacteria	Bacteroidetes	Bacteroidia	NA	NA	NA	NA
ASV_967	Bacteria	Firmicutes	Clostridia	Clostridiales	Lachnospiraceae	Lachnospiraceae UCG-006	NA
ASV_968	Bacteria	Firmicutes	Clostridia	Clostridiales	Ruminococcaceae	Harryflintia	NA
ASV_969	Bacteria	Proteobacteria	Gammaproteobacteria	Pasteurellales	Pasteurellaceae	Haemophilus	NA
ASV_970	Bacteria	Bacteroidetes	Bacteroidia	Bacteroidales	NA	NA	NA
ASV_971	Bacteria	Firmicutes	Clostridia	Clostridiales	Ruminococcaceae	[Eubacterium] coprostanoligenes group	NA
ASV_972	Bacteria	Firmicutes	Clostridia	Clostridiales	Lachnospiraceae	NA	NA
ASV_973	Bacteria	Bacteroidetes	Bacteroidia	Bacteroidales	Bacteroidaceae	Bacteroides	NA
ASV_974	Bacteria	Bacteroidetes	Bacteroidia	Bacteroidales	NA	NA	NA
ASV_975	Bacteria	Firmicutes	Clostridia	Clostridiales	Ruminococcaceae	Butyricicoccus	NA
ASV_976	NA	NA	NA	NA	NA	NA	NA
ASV_977	Bacteria	Bacteroidetes	Bacteroidia	Bacteroidales	Bacteroidaceae	Bacteroides	NA
ASV_978	Bacteria	Firmicutes	Clostridia	Clostridiales	Ruminococcaceae	NA	NA
ASV_979	Bacteria	Bacteroidetes	Bacteroidia	Bacteroidales	Muribaculaceae	NA	NA
ASV_980	Bacteria	Firmicutes	Clostridia	Clostridiales	Ruminococcaceae	NA	NA
ASV_981	Bacteria	Firmicutes	Clostridia	Clostridiales	Lachnospiraceae	NA	NA
ASV_982	Bacteria	Firmicutes	Clostridia	Clostridiales	Ruminococcaceae	Ruminococcus 2	NA
ASV_983	Bacteria	Firmicutes	Clostridia	Clostridiales	Lachnospiraceae	NA	NA
ASV_984	Bacteria	Firmicutes	Clostridia	Clostridiales	Ruminococcaceae	Ruminiclostridium 5	NA
ASV_985	Bacteria	Proteobacteria	Gammaproteobacteria	Pseudomonadales	Pseudomonadaceae	Pseudomonas	NA
ASV_986	Bacteria	Firmicutes	NA	NA	NA	NA	NA
ASV_987	Bacteria	Firmicutes	Clostridia	Clostridiales	Lachnospiraceae	NA	NA
ASV_988	Bacteria	Firmicutes	Clostridia	Clostridiales	Lachnospiraceae	NA	NA
ASV_989	Bacteria	Firmicutes	Bacilli	Lactobacillales	Streptococcaceae	Streptococcus	NA
ASV_990	Bacteria	Bacteroidetes	Bacteroidia	Bacteroidales	NA	NA	NA
ASV_991	Bacteria	Firmicutes	Clostridia	Clostridiales	Lachnospiraceae	NA	NA
ASV_992	Bacteria	Firmicutes	Clostridia	Clostridiales	Lachnospiraceae	Lachnospiraceae NK4A136 group	NA
ASV_993	Bacteria	Firmicutes	Bacilli	Lactobacillales	Streptococcaceae	Streptococcus	NA
ASV_994	Bacteria	Bacteroidetes	Bacteroidia	Bacteroidales	NA	NA	NA
ASV_995	Bacteria	Bacteroidetes	Bacteroidia	Bacteroidales	NA	NA	NA
ASV_996	Bacteria	Proteobacteria	Gammaproteobacteria	Betaproteobacteriales	Burkholderiaceae	Parasutterella	NA
ASV_997	Bacteria	NA	NA	NA	NA	NA	NA
ASV_998	Bacteria	Firmicutes	Clostridia	Clostridiales	Lachnospiraceae	NA	NA
ASV_999	NA	NA	NA	NA	NA	NA	NA
ASV_1000	Bacteria	Bacteroidetes	Bacteroidia	Bacteroidales	NA	NA	NA
ASV_1001	Bacteria	NA	NA	NA	NA	NA	NA
ASV_1002	Bacteria	Firmicutes	Clostridia	Clostridiales	Ruminococcaceae	Anaerotruncus	NA
ASV_1003	Bacteria	Firmicutes	Clostridia	Clostridiales	Lachnospiraceae	NA	NA
ASV_1004	Bacteria	Firmicutes	Clostridia	Clostridiales	Lachnospiraceae	NA	NA
ASV_1005	Bacteria	Firmicutes	Erysipelotrichia	Erysipelotrichales	Erysipelotrichaceae	[Clostridium] innocuum group	NA
ASV_1006	Bacteria	Firmicutes	Clostridia	Clostridiales	Lachnospiraceae	NA	NA
ASV_1007	Bacteria	Firmicutes	Clostridia	Clostridiales	Lachnospiraceae	Tyzzerella 3	NA
ASV_1008	Bacteria	Bacteroidetes	Bacteroidia	Bacteroidales	NA	NA	NA
ASV_1009	Bacteria	Firmicutes	Clostridia	Clostridiales	Ruminococcaceae	NA	NA
ASV_1010	Bacteria	Firmicutes	Clostridia	Clostridiales	NA	NA	NA
ASV_1011	Bacteria	Firmicutes	Clostridia	Clostridiales	Lachnospiraceae	GCA-900066575	NA
ASV_1012	Bacteria	Firmicutes	Clostridia	Clostridiales	Lachnospiraceae	NA	NA
ASV_1013	Bacteria	Firmicutes	Clostridia	Clostridiales	Lachnospiraceae	Tyzzerella 4	NA
ASV_1014	Bacteria	Bacteroidetes	Bacteroidia	Bacteroidales	NA	NA	NA
ASV_1015	Bacteria	Bacteroidetes	Bacteroidia	Bacteroidales	Muribaculaceae	Muribaculum	NA
ASV_1016	Bacteria	Firmicutes	Clostridia	Clostridiales	Ruminococcaceae	Ruminococcaceae UCG-014	NA
ASV_1017	Bacteria	Bacteroidetes	Bacteroidia	NA	NA	NA	NA
ASV_1018	NA	NA	NA	NA	NA	NA	NA
ASV_1019	Bacteria	Firmicutes	Clostridia	Clostridiales	Clostridiaceae 1	NA	NA
ASV_1020	Bacteria	Firmicutes	Clostridia	Clostridiales	Family XI_2II	[Eubacterium] brachy group	NA
ASV_1021	Bacteria	Firmicutes	Bacilli	Lactobacillales	Lactobacillaceae	Lactobacillus	NA
ASV_1022	Bacteria	Firmicutes	Erysipelotrichia	Erysipelotrichales	Erysipelotrichaceae	Faecalibaculum	NA
ASV_1023	Bacteria	NA	NA	NA	NA	NA	NA
ASV_1024	Bacteria	Firmicutes	Clostridia	Clostridiales	Lachnospiraceae	NA	NA
ASV_1025	Bacteria	Firmicutes	Clostridia	Clostridiales	Ruminococcaceae	Ruminococcaceae UCG-014	NA
ASV_1026	Bacteria	Firmicutes	Clostridia	Clostridiales	Lachnospiraceae	NA	NA
ASV_1027	Bacteria	NA	NA	NA	NA	NA	NA
ASV_1028	NA	NA	NA	NA	NA	NA	NA
ASV_1029	Bacteria	NA	NA	NA	NA	NA	NA
ASV_1030	Bacteria	Bacteroidetes	Bacteroidia	NA	NA	NA	NA
ASV_1031	Bacteria	Firmicutes	Erysipelotrichia	Erysipelotrichales	Erysipelotrichaceae	Coprobacillus	NA
ASV_1032	Bacteria	Actinobacteria	Coriobacteriia	Coriobacteriales	Eggerthellaceae	Eggerthella	NA
ASV_1033	NA	NA	NA	NA	NA	NA	NA
ASV_1034	Bacteria	Firmicutes	Erysipelotrichia	Erysipelotrichales	Erysipelotrichaceae	Erysipelatoclostridium	NA
ASV_1035	Bacteria	Firmicutes	Clostridia	Clostridiales	Lachnospiraceae	Hungatella	NA
ASV_1036	Bacteria	Bacteroidetes	Bacteroidia	Bacteroidales	Bacteroidaceae	Bacteroides	NA
ASV_1037	Bacteria	Firmicutes	Clostridia	Clostridiales	Ruminococcaceae	NA	NA
ASV_1038	Bacteria	Firmicutes	Clostridia	Clostridiales	Lachnospiraceae	NA	NA
ASV_1039	Bacteria	Firmicutes	Erysipelotrichia	Erysipelotrichales	Erysipelotrichaceae	Faecalibaculum	NA
ASV_1040	Bacteria	Firmicutes	Clostridia	Clostridiales	Ruminococcaceae	NA	NA
ASV_1041	Bacteria	Firmicutes	Clostridia	Clostridiales	Lachnospiraceae	NA	NA
ASV_1042	Bacteria	Firmicutes	Clostridia	Clostridiales	Ruminococcaceae	Ruminococcaceae UCG-014	NA
ASV_1043	Bacteria	Firmicutes	Clostridia	Clostridiales	Lachnospiraceae	Lachnospiraceae FCS020 group	NA
ASV_1044	Bacteria	Firmicutes	Clostridia	Clostridiales	Lachnospiraceae	Anaerostipes	NA
ASV_1045	Bacteria	Firmicutes	Clostridia	Clostridiales	Lachnospiraceae	ASF356	NA
ASV_1046	Bacteria	Bacteroidetes	Bacteroidia	Bacteroidales	NA	NA	NA
ASV_1047	Bacteria	Firmicutes	Clostridia	Clostridiales	Lachnospiraceae	NA	NA
ASV_1048	Bacteria	Bacteroidetes	Bacteroidia	Bacteroidales	Tannerellaceae	Parabacteroides	NA
ASV_1049	Bacteria	Firmicutes	Erysipelotrichia	Erysipelotrichales	Erysipelotrichaceae	NA	NA
ASV_1050	Bacteria	Firmicutes	Erysipelotrichia	Erysipelotrichales	Erysipelotrichaceae	NA	NA
ASV_1051	NA	NA	NA	NA	NA	NA	NA
ASV_1052	NA	NA	NA	NA	NA	NA	NA
ASV_1053	Bacteria	Firmicutes	Clostridia	Clostridiales	NA	NA	NA
ASV_1054	Bacteria	Firmicutes	Clostridia	Clostridiales	Lachnospiraceae	Lachnospiraceae UCG-001	NA
ASV_1055	Bacteria	NA	NA	NA	NA	NA	NA
ASV_1056	Bacteria	Bacteroidetes	Bacteroidia	Bacteroidales	Tannerellaceae	Parabacteroides	NA
ASV_1057	Bacteria	Firmicutes	Clostridia	Clostridiales	Lachnospiraceae	NA	NA
ASV_1058	Bacteria	Firmicutes	Bacilli	Lactobacillales	Lactobacillaceae	NA	NA
ASV_1059	Bacteria	Firmicutes	Clostridia	Clostridiales	NA	NA	NA
ASV_1060	Bacteria	Firmicutes	Clostridia	Clostridiales	Lachnospiraceae	NA	NA
ASV_1061	Bacteria	Firmicutes	Clostridia	Clostridiales	Lachnospiraceae	[Eubacterium] xylanophilum group	NA
ASV_1062	Bacteria	Firmicutes	Clostridia	Clostridiales	Lachnospiraceae	NA	NA
ASV_1063	Bacteria	Cyanobacteria	Oxyphotobacteria	Chloroplast	NA	NA	NA
ASV_1064	Bacteria	Firmicutes	Clostridia	Clostridiales	Ruminococcaceae	Ruminococcaceae UCG-014	NA
ASV_1065	Bacteria	Bacteroidetes	Bacteroidia	Bacteroidales	NA	NA	NA
ASV_1066	Bacteria	Bacteroidetes	Bacteroidia	NA	NA	NA	NA
ASV_1067	Bacteria	Bacteroidetes	Bacteroidia	Bacteroidales	NA	NA	NA
ASV_1068	Bacteria	Firmicutes	Clostridia	Clostridiales	Clostridiales vadinBB60 group	NA	NA
ASV_1069	Bacteria	Bacteroidetes	Bacteroidia	Bacteroidales	Muribaculaceae	Muribaculum	NA
ASV_1070	Bacteria	Firmicutes	Clostridia	Clostridiales	Ruminococcaceae	Ruminococcaceae UCG-014	NA
ASV_1071	Bacteria	Actinobacteria	Coriobacteriia	Coriobacteriales	Eggerthellaceae	Enterorhabdus	NA
ASV_1072	Bacteria	Firmicutes	Clostridia	Clostridiales	Clostridiales vadinBB60 group	NA	NA
ASV_1073	NA	NA	NA	NA	NA	NA	NA
ASV_1074	Bacteria	Firmicutes	Erysipelotrichia	Erysipelotrichales	Erysipelotrichaceae	Turicibacter	NA
ASV_1075	Bacteria	Bacteroidetes	Bacteroidia	Bacteroidales	NA	NA	NA
ASV_1076	Bacteria	Firmicutes	Clostridia	Clostridiales	Lachnospiraceae	NA	NA
ASV_1077	NA	NA	NA	NA	NA	NA	NA
ASV_1078	Bacteria	Bacteroidetes	Bacteroidia	NA	NA	NA	NA
ASV_1079	Bacteria	Firmicutes	Clostridia	Clostridiales	Lachnospiraceae	NA	NA
ASV_1080	Bacteria	Firmicutes	Clostridia	Clostridiales	NA	NA	NA
ASV_1081	Bacteria	Firmicutes	Clostridia	Clostridiales	Ruminococcaceae	Ruminococcaceae UCG-014	NA
ASV_1082	Bacteria	Firmicutes	Clostridia	Clostridiales	Lachnospiraceae	Lachnospiraceae UCG-001	NA
ASV_1083	Bacteria	Bacteroidetes	Bacteroidia	Bacteroidales	Bacteroidaceae	Bacteroides	NA
ASV_1084	NA	NA	NA	NA	NA	NA	NA
ASV_1085	Bacteria	Cyanobacteria	Melainabacteria	Gastranaerophilales	NA	NA	NA
ASV_1086	Bacteria	Bacteroidetes	Bacteroidia	Bacteroidales	NA	NA	NA
ASV_1087	Bacteria	Firmicutes	NA	NA	NA	NA	NA
ASV_1088	Bacteria	Firmicutes	Clostridia	Clostridiales	Ruminococcaceae	NA	NA
ASV_1089	Bacteria	Firmicutes	Clostridia	Clostridiales	Lachnospiraceae	NA	NA
ASV_1090	Bacteria	NA	NA	NA	NA	NA	NA
ASV_1091	Bacteria	Firmicutes	Clostridia	Clostridiales	Lachnospiraceae	NA	NA
ASV_1092	Bacteria	Bacteroidetes	Bacteroidia	Bacteroidales	Bacteroidaceae	Bacteroides	NA
ASV_1093	Bacteria	Bacteroidetes	Bacteroidia	Bacteroidales	Bacteroidaceae	Bacteroides	NA
ASV_1094	Bacteria	NA	NA	NA	NA	NA	NA
ASV_1095	NA	NA	NA	NA	NA	NA	NA
ASV_1096	Bacteria	Firmicutes	Erysipelotrichia	Erysipelotrichales	Erysipelotrichaceae	Faecalibaculum	NA
ASV_1097	Bacteria	Proteobacteria	Gammaproteobacteria	Pasteurellales	Pasteurellaceae	Haemophilus	NA
ASV_1098	NA	NA	NA	NA	NA	NA	NA
ASV_1099	Bacteria	Bacteroidetes	Bacteroidia	Bacteroidales	NA	NA	NA
ASV_1100	Bacteria	Bacteroidetes	Bacteroidia	Bacteroidales	NA	NA	NA
ASV_1101	Bacteria	Firmicutes	Clostridia	Clostridiales	Lachnospiraceae	NA	NA
ASV_1102	Bacteria	Firmicutes	Clostridia	Clostridiales	Lachnospiraceae	Marvinbryantia	NA
ASV_1103	Bacteria	Firmicutes	Clostridia	Clostridiales	Lachnospiraceae	NA	NA
ASV_1104	Bacteria	Firmicutes	Clostridia	Clostridiales	Lachnospiraceae	Marvinbryantia	NA
ASV_1105	Bacteria	Firmicutes	Clostridia	Clostridiales	Ruminococcaceae	NA	NA
ASV_1106	Bacteria	Firmicutes	Clostridia	Clostridiales	Lachnospiraceae	Lachnospiraceae UCG-001	NA
ASV_1107	Bacteria	Firmicutes	Clostridia	Clostridiales	Lachnospiraceae	NA	NA
ASV_1108	Bacteria	Firmicutes	Bacilli	Lactobacillales	Enterococcaceae	NA	NA
ASV_1109	Bacteria	Bacteroidetes	Bacteroidia	Bacteroidales	Bacteroidaceae	Bacteroides	NA
ASV_1110	Bacteria	Firmicutes	Clostridia	Clostridiales	Lachnospiraceae	NA	NA
ASV_1111	NA	NA	NA	NA	NA	NA	NA
ASV_1112	Bacteria	Firmicutes	Clostridia	Clostridiales	Lachnospiraceae	NA	NA
ASV_1113	Bacteria	Proteobacteria	Gammaproteobacteria	Betaproteobacteriales	Burkholderiaceae	Parasutterella	NA
ASV_1114	Bacteria	Firmicutes	Clostridia	Clostridiales	Lachnospiraceae	NA	NA
ASV_1115	Bacteria	Firmicutes	Clostridia	Clostridiales	Ruminococcaceae	NA	NA
ASV_1116	NA	NA	NA	NA	NA	NA	NA
ASV_1117	NA	NA	NA	NA	NA	NA	NA
ASV_1118	Bacteria	Firmicutes	Bacilli	Bacillales	Staphylococcaceae	Staphylococcus	NA
ASV_1119	Bacteria	Firmicutes	Clostridia	Clostridiales	Lachnospiraceae	NA	NA
ASV_1120	Bacteria	Fusobacteria	Fusobacteriia	Fusobacteriales	Fusobacteriaceae	Fusobacterium	NA
ASV_1121	Bacteria	Firmicutes	Clostridia	Clostridiales	Ruminococcaceae	Ruminiclostridium 9	NA
ASV_1122	Bacteria	Firmicutes	Clostridia	Clostridiales	Ruminococcaceae	Ruminococcaceae UCG-014	NA
ASV_1123	Bacteria	Firmicutes	Clostridia	Clostridiales	Ruminococcaceae	Oscillibacter	NA
ASV_1124	Bacteria	Firmicutes	Clostridia	Clostridiales	Lachnospiraceae	Lachnospiraceae NK4A136 group	NA
ASV_1125	Bacteria	Firmicutes	Clostridia	Clostridiales	Lachnospiraceae	Anaerostipes	NA
ASV_1126	Bacteria	Proteobacteria	Gammaproteobacteria	Enterobacteriales	Enterobacteriaceae	NA	NA
ASV_1127	Bacteria	Firmicutes	Clostridia	Clostridiales	Lachnospiraceae	NA	NA
ASV_1128	NA	NA	NA	NA	NA	NA	NA
ASV_1129	Bacteria	Firmicutes	Negativicutes	Selenomonadales	Veillonellaceae	Veillonella	NA
ASV_1130	Bacteria	Firmicutes	Clostridia	Clostridiales	Ruminococcaceae	Subdoligranulum	NA
ASV_1131	Bacteria	Bacteroidetes	Bacteroidia	Bacteroidales	Muribaculaceae	Muribaculum	NA
ASV_1132	Bacteria	Bacteroidetes	Bacteroidia	Bacteroidales	NA	NA	NA
ASV_1133	Bacteria	Firmicutes	Negativicutes	Selenomonadales	Veillonellaceae	Veillonella	NA
ASV_1134	Bacteria	NA	NA	NA	NA	NA	NA
ASV_1135	Bacteria	Bacteroidetes	Bacteroidia	NA	NA	NA	NA
ASV_1136	Bacteria	Firmicutes	Clostridia	Clostridiales	Lachnospiraceae	Marvinbryantia	NA
ASV_1137	Bacteria	Bacteroidetes	Bacteroidia	Bacteroidales	Muribaculaceae	Muribaculum	NA
ASV_1138	Bacteria	Firmicutes	Clostridia	Clostridiales	Eubacteriaceae	Anaerofustis	NA
ASV_1139	Bacteria	Firmicutes	Clostridia	Clostridiales	Lachnospiraceae	Lachnospiraceae NK4A136 group	NA
ASV_1140	NA	NA	NA	NA	NA	NA	NA
ASV_1141	Bacteria	Bacteroidetes	Bacteroidia	NA	NA	NA	NA
ASV_1142	NA	NA	NA	NA	NA	NA	NA
ASV_1143	Bacteria	Firmicutes	Negativicutes	Selenomonadales	Veillonellaceae	Dialister	NA
ASV_1144	Bacteria	Bacteroidetes	Bacteroidia	Bacteroidales	Rikenellaceae	Alistipes	NA
ASV_1145	Bacteria	Firmicutes	Clostridia	Clostridiales	NA	NA	NA
ASV_1146	Bacteria	Firmicutes	Clostridia	Clostridiales	Ruminococcaceae	Ruminiclostridium 6	NA
ASV_1147	Bacteria	Actinobacteria	Coriobacteriia	Coriobacteriales	Atopobiaceae	NA	NA
ASV_1148	NA	NA	NA	NA	NA	NA	NA
ASV_1149	Bacteria	Firmicutes	Clostridia	Clostridiales	Ruminococcaceae	Hydrogenoanaerobacterium	NA
ASV_1150	Bacteria	Firmicutes	Clostridia	Clostridiales	Ruminococcaceae	NA	NA
ASV_1151	Bacteria	Firmicutes	Clostridia	Clostridiales	Ruminococcaceae	Ruminiclostridium 9	NA
ASV_1152	Bacteria	Firmicutes	Clostridia	Clostridiales	Lachnospiraceae	NA	NA
ASV_1153	Bacteria	Firmicutes	Clostridia	Clostridiales	Ruminococcaceae	Ruminiclostridium 5	NA
ASV_1154	Bacteria	Firmicutes	Clostridia	Clostridiales	Lachnospiraceae	NA	NA
ASV_1155	Bacteria	Bacteroidetes	Bacteroidia	Bacteroidales	Rikenellaceae	Rikenellaceae RC9 gut group	NA
ASV_1156	Bacteria	Firmicutes	Clostridia	Clostridiales	Ruminococcaceae	Ruminiclostridium 9	NA
ASV_1157	Bacteria	Firmicutes	Clostridia	Clostridiales	Lachnospiraceae	NA	NA
ASV_1158	Bacteria	Bacteroidetes	Bacteroidia	Bacteroidales	NA	NA	NA
ASV_1159	Bacteria	Firmicutes	Clostridia	Clostridiales	Caldicoprobacteraceae	Caldicoprobacter	NA
ASV_1160	Bacteria	NA	NA	NA	NA	NA	NA
ASV_1161	Bacteria	Firmicutes	Clostridia	Clostridiales	Clostridiales vadinBB60 group	NA	NA
ASV_1162	Bacteria	Firmicutes	Clostridia	Clostridiales	Lachnospiraceae	Lachnoclostridium	NA
ASV_1163	Bacteria	Firmicutes	Bacilli	Bacillales	Staphylococcaceae	NA	NA
ASV_1164	Bacteria	Firmicutes	Clostridia	Clostridiales	Lachnospiraceae	NA	NA
ASV_1165	NA	NA	NA	NA	NA	NA	NA
ASV_1166	Bacteria	Proteobacteria	Gammaproteobacteria	Enterobacteriales	Enterobacteriaceae	NA	NA
ASV_1167	Bacteria	Firmicutes	Clostridia	Clostridiales	Lachnospiraceae	Lachnospiraceae UCG-006	NA
ASV_1168	Bacteria	Firmicutes	Clostridia	Clostridiales	Lachnospiraceae	GCA-900066575	NA
ASV_1169	Bacteria	Firmicutes	Clostridia	Clostridiales	Lachnospiraceae	NA	NA
ASV_1170	Bacteria	Firmicutes	NA	NA	NA	NA	NA
ASV_1171	Bacteria	Firmicutes	Clostridia	Clostridiales	Ruminococcaceae	Ruminococcaceae UCG-014	NA
ASV_1172	Bacteria	Firmicutes	Clostridia	Clostridiales	Lachnospiraceae	Lachnospiraceae UCG-001	NA
ASV_1173	NA	NA	NA	NA	NA	NA	NA
ASV_1174	NA	NA	NA	NA	NA	NA	NA
ASV_1175	Bacteria	Firmicutes	Clostridia	Clostridiales	NA	NA	NA
ASV_1176	Bacteria	Firmicutes	Clostridia	Clostridiales	Lachnospiraceae	NA	NA
ASV_1177	Bacteria	Firmicutes	NA	NA	NA	NA	NA
ASV_1178	Bacteria	Firmicutes	Clostridia	Clostridiales	Lachnospiraceae	NA	NA
ASV_1179	Bacteria	Firmicutes	Clostridia	Clostridiales	Lachnospiraceae	NA	NA
ASV_1180	Bacteria	Firmicutes	NA	NA	NA	NA	NA
ASV_1181	Bacteria	Firmicutes	Clostridia	Clostridiales	Ruminococcaceae	Ruminococcaceae UCG-014	NA
ASV_1182	NA	NA	NA	NA	NA	NA	NA
ASV_1183	Bacteria	Bacteroidetes	Bacteroidia	Bacteroidales	NA	NA	NA
ASV_1184	Bacteria	Bacteroidetes	Bacteroidia	Bacteroidales	NA	NA	NA
ASV_1185	Bacteria	Bacteroidetes	Bacteroidia	Bacteroidales	Prevotellaceae	Alloprevotella	NA
ASV_1186	Bacteria	Firmicutes	Clostridia	Clostridiales	Lachnospiraceae	NA	NA
ASV_1187	Bacteria	Firmicutes	Clostridia	Clostridiales	Lachnospiraceae	NA	NA
ASV_1188	Bacteria	Firmicutes	Clostridia	Clostridiales	Lachnospiraceae	Lachnoclostridium	NA
ASV_1189	Bacteria	Firmicutes	Clostridia	Clostridiales	Ruminococcaceae	NA	NA
ASV_1190	Bacteria	Bacteroidetes	Bacteroidia	Bacteroidales	NA	NA	NA
ASV_1191	Bacteria	Firmicutes	Clostridia	Clostridiales	Lachnospiraceae	NA	NA
ASV_1192	Bacteria	NA	NA	NA	NA	NA	NA
ASV_1193	Bacteria	Firmicutes	Clostridia	Clostridiales	Lachnospiraceae	Lachnospiraceae UCG-006	NA
ASV_1194	Bacteria	Bacteroidetes	Bacteroidia	Bacteroidales	Muribaculaceae	NA	NA
ASV_1195	Bacteria	Firmicutes	Erysipelotrichia	Erysipelotrichales	Erysipelotrichaceae	Erysipelatoclostridium	NA
ASV_1196	NA	NA	NA	NA	NA	NA	NA
ASV_1197	Bacteria	Bacteroidetes	Bacteroidia	Bacteroidales	Tannerellaceae	Parabacteroides	NA
ASV_1198	Bacteria	Bacteroidetes	Bacteroidia	NA	NA	NA	NA
ASV_1199	Bacteria	Proteobacteria	Gammaproteobacteria	Enterobacteriales	Enterobacteriaceae	NA	NA
ASV_1200	Bacteria	Firmicutes	Clostridia	Clostridiales	Ruminococcaceae	Ruminococcaceae UCG-014	NA
ASV_1201	Bacteria	Actinobacteria	Coriobacteriia	Coriobacteriales	Atopobiaceae	NA	NA
ASV_1202	Bacteria	Firmicutes	Clostridia	Clostridiales	Lachnospiraceae	NA	NA
ASV_1203	Bacteria	Firmicutes	Clostridia	Clostridiales	Ruminococcaceae	NA	NA
ASV_1204	Bacteria	Firmicutes	Clostridia	Clostridiales	Ruminococcaceae	Ruminiclostridium	NA
ASV_1205	Bacteria	Firmicutes	NA	NA	NA	NA	NA
ASV_1206	Bacteria	Firmicutes	Clostridia	Clostridiales	Lachnospiraceae	NA	NA
ASV_1207	Bacteria	Bacteroidetes	Bacteroidia	Bacteroidales	NA	NA	NA
ASV_1208	Bacteria	Firmicutes	Clostridia	Clostridiales	Ruminococcaceae	Ruminiclostridium 5	NA
ASV_1209	Bacteria	Firmicutes	Clostridia	Clostridiales	Lachnospiraceae	NA	NA
ASV_1210	Bacteria	Bacteroidetes	Bacteroidia	Bacteroidales	Prevotellaceae	Alloprevotella	NA
ASV_1211	Bacteria	Actinobacteria	Coriobacteriia	Coriobacteriales	Eggerthellaceae	NA	NA
ASV_1212	Bacteria	Bacteroidetes	Bacteroidia	Bacteroidales	NA	NA	NA
ASV_1213	Bacteria	Bacteroidetes	Bacteroidia	Bacteroidales	Muribaculaceae	Muribaculum	NA
ASV_1214	Bacteria	Actinobacteria	Coriobacteriia	Coriobacteriales	Atopobiaceae	NA	NA
ASV_1215	Bacteria	NA	NA	NA	NA	NA	NA
ASV_1216	Bacteria	NA	NA	NA	NA	NA	NA
ASV_1217	Bacteria	Firmicutes	Clostridia	Clostridiales	Lachnospiraceae	NA	NA
ASV_1218	Bacteria	Firmicutes	Clostridia	Clostridiales	Lachnospiraceae	[Ruminococcus] gnavus group	NA
ASV_1219	Bacteria	Firmicutes	Clostridia	Clostridiales	Lachnospiraceae	NA	NA
ASV_1220	Bacteria	Bacteroidetes	Bacteroidia	Bacteroidales	Rikenellaceae	Rikenellaceae RC9 gut group	NA
ASV_1221	Bacteria	Firmicutes	Clostridia	Clostridiales	Lachnospiraceae	A2	NA
ASV_1222	Bacteria	Bacteroidetes	Bacteroidia	Bacteroidales	NA	NA	NA
ASV_1223	Bacteria	Thermotogae	Thermotogae	Thermotogales	Fervidobacteriaceae	Fervidobacterium	NA
ASV_1224	Bacteria	Firmicutes	Clostridia	Clostridiales	Lachnospiraceae	NA	NA
ASV_1225	Bacteria	Bacteroidetes	Bacteroidia	NA	NA	NA	NA
ASV_1226	Bacteria	Firmicutes	Clostridia	Clostridiales	Ruminococcaceae	NA	NA
ASV_1227	NA	NA	NA	NA	NA	NA	NA
ASV_1228	Bacteria	Firmicutes	Clostridia	Clostridiales	Ruminococcaceae	Ruminococcaceae UCG-014	NA
ASV_1229	Bacteria	Firmicutes	Bacilli	Bacillales	Staphylococcaceae	Staphylococcus	NA
ASV_1230	Bacteria	Firmicutes	Clostridia	Clostridiales	Lachnospiraceae	Lachnospiraceae FCS020 group	NA
ASV_1231	Bacteria	Firmicutes	Clostridia	Clostridiales	Clostridiales vadinBB60 group	NA	NA
ASV_1232	Bacteria	Firmicutes	Clostridia	Clostridiales	Lachnospiraceae	Lachnospiraceae FCS020 group	NA
ASV_1233	Bacteria	NA	NA	NA	NA	NA	NA
ASV_1234	Bacteria	Firmicutes	Clostridia	Clostridiales	Lachnospiraceae	NA	NA
ASV_1235	Bacteria	Firmicutes	Bacilli	Bacillales	Staphylococcaceae	Staphylococcus	NA
ASV_1236	Bacteria	Actinobacteria	Coriobacteriia	Coriobacteriales	Eggerthellaceae	Enterorhabdus	NA
ASV_1237	Bacteria	Firmicutes	Clostridia	Clostridiales	Lachnospiraceae	NA	NA
ASV_1238	NA	NA	NA	NA	NA	NA	NA
ASV_1239	NA	NA	NA	NA	NA	NA	NA
ASV_1240	Bacteria	Bacteroidetes	Bacteroidia	Bacteroidales	NA	NA	NA
ASV_1241	Bacteria	Firmicutes	Clostridia	Clostridiales	Lachnospiraceae	NA	NA
ASV_1242	NA	NA	NA	NA	NA	NA	NA
ASV_1243	Bacteria	Firmicutes	Clostridia	Clostridiales	Ruminococcaceae	Ruminococcaceae UCG-014	NA
ASV_1244	Bacteria	Firmicutes	Clostridia	Clostridiales	NA	NA	NA
ASV_1245	Bacteria	Firmicutes	Clostridia	Clostridiales	Clostridiales vadinBB60 group	NA	NA
ASV_1246	Bacteria	Firmicutes	Clostridia	Clostridiales	Lachnospiraceae	NA	NA
ASV_1247	NA	NA	NA	NA	NA	NA	NA
ASV_1248	Bacteria	Firmicutes	Clostridia	Clostridiales	Ruminococcaceae	Ruminiclostridium	NA
ASV_1249	Bacteria	Firmicutes	Clostridia	Clostridiales	Ruminococcaceae	Harryflintia	NA
ASV_1250	Bacteria	Firmicutes	Clostridia	Clostridiales	Clostridiales vadinBB60 group	NA	NA
ASV_1251	Bacteria	Bacteroidetes	Bacteroidia	Bacteroidales	Bacteroidaceae	Bacteroides	NA
ASV_1252	Bacteria	Firmicutes	Clostridia	Clostridiales	Lachnospiraceae	Lachnospiraceae NK4A136 group	NA
ASV_1253	NA	NA	NA	NA	NA	NA	NA
ASV_1254	Bacteria	Bacteroidetes	Bacteroidia	Bacteroidales	NA	NA	NA
ASV_1255	Bacteria	Bacteroidetes	Bacteroidia	Bacteroidales	Bacteroidaceae	Bacteroides	NA
ASV_1256	Bacteria	Firmicutes	Clostridia	Clostridiales	Ruminococcaceae	NA	NA
ASV_1257	Bacteria	Firmicutes	Clostridia	Clostridiales	Lachnospiraceae	Anaerostipes	NA
ASV_1258	Bacteria	NA	NA	NA	NA	NA	NA
ASV_1259	NA	NA	NA	NA	NA	NA	NA
ASV_1260	Bacteria	Firmicutes	Clostridia	Clostridiales	Ruminococcaceae	Ruminiclostridium 5	NA
ASV_1261	Bacteria	Bacteroidetes	Bacteroidia	Bacteroidales	NA	NA	NA
ASV_1262	Bacteria	Firmicutes	Clostridia	Clostridiales	NA	NA	NA
ASV_1263	Bacteria	Firmicutes	Clostridia	Clostridiales	Ruminococcaceae	Oscillibacter	NA
ASV_1264	Bacteria	Firmicutes	Clostridia	Clostridiales	Lachnospiraceae	Acetatifactor	NA
ASV_1265	Bacteria	Patescibacteria	Saccharimonadia	Saccharimonadales	Saccharimonadaceae	Candidatus Saccharimonas	NA
ASV_1266	Bacteria	Verrucomicrobia	Verrucomicrobiae	Verrucomicrobiales	Akkermansiaceae	Akkermansia	NA
ASV_1267	Bacteria	Firmicutes	Clostridia	Clostridiales	Ruminococcaceae	Ruminococcaceae UCG-013	NA
ASV_1268	Bacteria	Firmicutes	NA	NA	NA	NA	NA
ASV_1269	Bacteria	Bacteroidetes	Bacteroidia	Bacteroidales	Bacteroidaceae	Bacteroides	NA
ASV_1270	Bacteria	Firmicutes	Clostridia	Clostridiales	Lachnospiraceae	Lachnospiraceae NK4A136 group	NA
ASV_1271	Bacteria	Bacteroidetes	Bacteroidia	Bacteroidales	Prevotellaceae	Alloprevotella	NA
ASV_1272	Bacteria	Bacteroidetes	Bacteroidia	Bacteroidales	Prevotellaceae	Alloprevotella	NA
ASV_1273	Bacteria	NA	NA	NA	NA	NA	NA
ASV_1274	Bacteria	Bacteroidetes	Bacteroidia	Bacteroidales	Bacteroidaceae	Bacteroides	NA
ASV_1275	Bacteria	Firmicutes	Clostridia	Clostridiales	Lachnospiraceae	Lachnospiraceae UCG-010	NA
ASV_1276	Bacteria	Firmicutes	NA	NA	NA	NA	NA
ASV_1277	NA	NA	NA	NA	NA	NA	NA
ASV_1278	NA	NA	NA	NA	NA	NA	NA
ASV_1279	Bacteria	Firmicutes	Clostridia	Clostridiales	Lachnospiraceae	NA	NA
ASV_1280	NA	NA	NA	NA	NA	NA	NA
ASV_1281	Bacteria	Firmicutes	Clostridia	Clostridiales	Lachnospiraceae	NA	NA
ASV_1282	Bacteria	Firmicutes	Clostridia	Clostridiales	Lachnospiraceae	NA	NA
ASV_1283	Bacteria	Firmicutes	Bacilli	Bacillales	Staphylococcaceae	NA	NA
ASV_1284	Bacteria	Firmicutes	Clostridia	Clostridiales	Ruminococcaceae	Ruminococcaceae UCG-014	NA
ASV_1285	NA	NA	NA	NA	NA	NA	NA
ASV_1286	Bacteria	Firmicutes	Clostridia	Clostridiales	Lachnospiraceae	Lachnospiraceae UCG-006	NA
ASV_1287	Bacteria	Proteobacteria	Gammaproteobacteria	Pseudomonadales	Pseudomonadaceae	Pseudomonas	NA
ASV_1288	Bacteria	Bacteroidetes	Bacteroidia	Bacteroidales	Prevotellaceae	Alloprevotella	NA
ASV_1289	Bacteria	Firmicutes	Clostridia	Clostridiales	Lachnospiraceae	Lachnospiraceae NK4A136 group	NA
ASV_1290	Bacteria	Firmicutes	Clostridia	Clostridiales	Lachnospiraceae	ASF356	NA
ASV_1291	Bacteria	Bacteroidetes	Bacteroidia	Bacteroidales	NA	NA	NA
ASV_1292	Bacteria	Bacteroidetes	Bacteroidia	Bacteroidales	Bacteroidaceae	Bacteroides	NA
ASV_1293	Bacteria	Firmicutes	Clostridia	Clostridiales	Lachnospiraceae	NA	NA
ASV_1294	Bacteria	Firmicutes	Clostridia	Clostridiales	Lachnospiraceae	NA	NA
ASV_1295	Bacteria	Firmicutes	Clostridia	Clostridiales	Clostridiales vadinBB60 group	NA	NA
ASV_1296	Bacteria	Bacteroidetes	Bacteroidia	Bacteroidales	Rikenellaceae	Rikenellaceae RC9 gut group	NA
ASV_1297	Bacteria	Firmicutes	Clostridia	Clostridiales	Lachnospiraceae	NA	NA
ASV_1298	Bacteria	Firmicutes	Clostridia	Clostridiales	Ruminococcaceae	[Eubacterium] coprostanoligenes group	NA
ASV_1299	Bacteria	Firmicutes	Clostridia	Clostridiales	Lachnospiraceae	NA	NA
ASV_1300	Bacteria	Firmicutes	Clostridia	Clostridiales	Ruminococcaceae	Ruminococcaceae UCG-014	NA
ASV_1301	NA	NA	NA	NA	NA	NA	NA
ASV_1302	Bacteria	Firmicutes	Clostridia	Clostridiales	Ruminococcaceae	Ruminococcus 1	NA
ASV_1303	Bacteria	Firmicutes	Clostridia	Clostridiales	Lachnospiraceae	A2	NA
ASV_1304	Bacteria	Firmicutes	Clostridia	Clostridiales	NA	NA	NA
ASV_1305	Bacteria	Firmicutes	Clostridia	Clostridiales	Ruminococcaceae	Ruminiclostridium 5	NA
ASV_1306	Bacteria	NA	NA	NA	NA	NA	NA
ASV_1307	Bacteria	Tenericutes	Mollicutes	Mollicutes RF39	NA	NA	NA
ASV_1308	Bacteria	Firmicutes	Clostridia	Clostridiales	Lachnospiraceae	Sellimonas	NA
ASV_1309	Bacteria	Firmicutes	Clostridia	Clostridiales	Lachnospiraceae	GCA-900066575	NA
ASV_1310	Bacteria	Firmicutes	Clostridia	Clostridiales	Lachnospiraceae	Blautia	NA
ASV_1311	Bacteria	Firmicutes	Clostridia	Clostridiales	Lachnospiraceae	Lachnospiraceae UCG-001	NA
ASV_1312	Bacteria	NA	NA	NA	NA	NA	NA
ASV_1313	Bacteria	Bacteroidetes	Bacteroidia	Flavobacteriales	Weeksellaceae	Cloacibacterium	NA
ASV_1314	NA	NA	NA	NA	NA	NA	NA
ASV_1315	Bacteria	Firmicutes	Clostridia	Clostridiales	Family XI_2II	Family XIII AD3011 group	NA
ASV_1316	Bacteria	Proteobacteria	Gammaproteobacteria	Pseudomonadales	Pseudomonadaceae	Pseudomonas	NA
ASV_1317	Bacteria	Proteobacteria	Gammaproteobacteria	Pseudomonadales	Pseudomonadaceae	NA	NA
ASV_1318	Bacteria	Proteobacteria	Gammaproteobacteria	Betaproteobacteriales	Burkholderiaceae	Parasutterella	NA
ASV_1319	Bacteria	Firmicutes	Clostridia	Clostridiales	Ruminococcaceae	Ruminococcaceae UCG-014	NA
ASV_1320	Bacteria	Firmicutes	Clostridia	Clostridiales	Lachnospiraceae	NA	NA
ASV_1321	Bacteria	Firmicutes	Clostridia	Clostridiales	Lachnospiraceae	NA	NA
ASV_1322	Bacteria	Bacteroidetes	Bacteroidia	Bacteroidales	Muribaculaceae	Muribaculum	NA
ASV_1323	Bacteria	NA	NA	NA	NA	NA	NA
ASV_1324	Bacteria	Firmicutes	Bacilli	Bacillales	Staphylococcaceae	NA	NA
ASV_1325	Bacteria	Firmicutes	Clostridia	Clostridiales	Lachnospiraceae	NA	NA
ASV_1326	Bacteria	Firmicutes	Clostridia	Clostridiales	Lachnospiraceae	Lachnospiraceae FCS020 group	NA
ASV_1327	Bacteria	Firmicutes	Clostridia	Clostridiales	Lachnospiraceae	NA	NA
ASV_1328	Bacteria	Firmicutes	Clostridia	Clostridiales	Lachnospiraceae	Lachnospiraceae NK4A136 group	NA
ASV_1329	Bacteria	Firmicutes	NA	NA	NA	NA	NA
ASV_1330	Bacteria	Firmicutes	Clostridia	Clostridiales	Ruminococcaceae	Ruminococcaceae UCG-014	NA
ASV_1331	Bacteria	Firmicutes	Clostridia	Clostridiales	Lachnospiraceae	NA	NA
ASV_1332	Bacteria	Firmicutes	Bacilli	Lactobacillales	Lactobacillaceae	Lactobacillus	NA
ASV_1333	Bacteria	Firmicutes	Clostridia	Clostridiales	Lachnospiraceae	NA	NA
ASV_1334	NA	NA	NA	NA	NA	NA	NA
ASV_1335	Bacteria	Firmicutes	Clostridia	Clostridiales	Lachnospiraceae	NA	NA
ASV_1336	Bacteria	Bacteroidetes	Bacteroidia	NA	NA	NA	NA
ASV_1337	Bacteria	Firmicutes	Clostridia	Clostridiales	Lachnospiraceae	NA	NA
ASV_1338	Bacteria	Firmicutes	Clostridia	Clostridiales	Lachnospiraceae	NA	NA
ASV_1339	Bacteria	Actinobacteria	Coriobacteriia	Coriobacteriales	Atopobiaceae	NA	NA
ASV_1340	Bacteria	NA	NA	NA	NA	NA	NA
ASV_1341	Bacteria	Firmicutes	Clostridia	Clostridiales	Ruminococcaceae	Intestinimonas	NA
ASV_1342	Bacteria	Firmicutes	Clostridia	Clostridiales	Lachnospiraceae	NA	NA
ASV_1343	Bacteria	Firmicutes	NA	NA	NA	NA	NA
ASV_1344	Bacteria	Firmicutes	Erysipelotrichia	Erysipelotrichales	Erysipelotrichaceae	Erysipelatoclostridium	NA
ASV_1345	Bacteria	Firmicutes	Clostridia	Clostridiales	Lachnospiraceae	Blautia	NA
ASV_1346	Bacteria	Firmicutes	Clostridia	Clostridiales	Lachnospiraceae	NA	NA
ASV_1347	Bacteria	Bacteroidetes	Bacteroidia	Bacteroidales	NA	NA	NA
ASV_1348	Bacteria	Bacteroidetes	Bacteroidia	Bacteroidales	Rikenellaceae	Rikenellaceae RC9 gut group	NA
ASV_1349	Bacteria	Firmicutes	Clostridia	Clostridiales	Lachnospiraceae	Blautia	NA
ASV_1350	Bacteria	Firmicutes	Clostridia	Clostridiales	Lachnospiraceae	Lachnospiraceae NK4A136 group	NA
ASV_1351	NA	NA	NA	NA	NA	NA	NA
ASV_1352	NA	NA	NA	NA	NA	NA	NA
ASV_1353	Bacteria	Firmicutes	Clostridia	Clostridiales	Lachnospiraceae	NA	NA
ASV_1354	Bacteria	Bacteroidetes	Bacteroidia	Bacteroidales	NA	NA	NA
ASV_1355	Bacteria	Firmicutes	Clostridia	Clostridiales	Lachnospiraceae	NA	NA
ASV_1356	Bacteria	Firmicutes	Clostridia	Clostridiales	Lachnospiraceae	Blautia	NA
ASV_1357	NA	NA	NA	NA	NA	NA	NA
ASV_1358	Bacteria	Firmicutes	Clostridia	Clostridiales	Ruminococcaceae	Ruminococcaceae UCG-014	NA
ASV_1359	Bacteria	Epsilonbacteraeota	Campylobacteria	Campylobacterales	Campylobacteraceae	Campylobacter	NA
ASV_1360	NA	NA	NA	NA	NA	NA	NA
ASV_1361	Bacteria	Firmicutes	Clostridia	Clostridiales	Ruminococcaceae	Ruminococcaceae UCG-014	NA
ASV_1362	Bacteria	Bacteroidetes	Bacteroidia	Bacteroidales	NA	NA	NA
ASV_1363	Bacteria	Firmicutes	Clostridia	Clostridiales	Ruminococcaceae	Ruminococcus 1	NA
ASV_1364	Bacteria	Bacteroidetes	Bacteroidia	Bacteroidales	NA	NA	NA
ASV_1365	Bacteria	Firmicutes	Clostridia	Clostridiales	Ruminococcaceae	NA	NA
ASV_1366	Bacteria	Firmicutes	Clostridia	Clostridiales	Ruminococcaceae	Ruminococcaceae UCG-014	NA
ASV_1367	Bacteria	Firmicutes	Clostridia	Clostridiales	Lachnospiraceae	Tyzzerella 4	NA
ASV_1368	Bacteria	Firmicutes	Clostridia	Clostridiales	Lachnospiraceae	Roseburia	NA
ASV_1369	Bacteria	Firmicutes	Erysipelotrichia	Erysipelotrichales	Erysipelotrichaceae	Faecalibaculum	NA
ASV_1370	Bacteria	Bacteroidetes	Bacteroidia	Bacteroidales	NA	NA	NA
ASV_1371	Bacteria	Bacteroidetes	Bacteroidia	Bacteroidales	NA	NA	NA
ASV_1372	Bacteria	Firmicutes	Clostridia	Clostridiales	Ruminococcaceae	Ruminiclostridium 9	NA
ASV_1373	Bacteria	Bacteroidetes	Bacteroidia	Bacteroidales	NA	NA	NA
ASV_1374	Bacteria	Firmicutes	Clostridia	Clostridiales	Ruminococcaceae	NA	NA
ASV_1375	NA	NA	NA	NA	NA	NA	NA
ASV_1376	Bacteria	Firmicutes	Erysipelotrichia	Erysipelotrichales	Erysipelotrichaceae	NA	NA
ASV_1377	NA	NA	NA	NA	NA	NA	NA
ASV_1378	Bacteria	Firmicutes	Clostridia	Clostridiales	Lachnospiraceae	NA	NA
ASV_1379	Bacteria	Firmicutes	Clostridia	Clostridiales	NA	NA	NA
ASV_1380	Bacteria	Firmicutes	NA	NA	NA	NA	NA
ASV_1381	Bacteria	Bacteroidetes	Bacteroidia	Bacteroidales	NA	NA	NA
ASV_1382	Bacteria	Bacteroidetes	Bacteroidia	Bacteroidales	Bacteroidaceae	Bacteroides	NA
ASV_1383	Bacteria	Bacteroidetes	Bacteroidia	Bacteroidales	Prevotellaceae	Alloprevotella	NA
ASV_1384	Bacteria	Firmicutes	Clostridia	Clostridiales	Lachnospiraceae	NA	NA
ASV_1385	NA	NA	NA	NA	NA	NA	NA
ASV_1386	NA	NA	NA	NA	NA	NA	NA
ASV_1387	Bacteria	Firmicutes	Clostridia	Clostridiales	Lachnospiraceae	NA	NA
ASV_1388	Bacteria	Bacteroidetes	Bacteroidia	Bacteroidales	Bacteroidaceae	Bacteroides	NA
ASV_1389	Bacteria	Bacteroidetes	Bacteroidia	Bacteroidales	Muribaculaceae	Muribaculum	NA
ASV_1390	Bacteria	Bacteroidetes	Bacteroidia	Bacteroidales	NA	NA	NA
ASV_1391	Bacteria	Bacteroidetes	Bacteroidia	Bacteroidales	NA	NA	NA
ASV_1392	Bacteria	Firmicutes	Clostridia	Clostridiales	Lachnospiraceae	NA	NA
ASV_1393	Bacteria	Firmicutes	Clostridia	Clostridiales	Lachnospiraceae	NA	NA
ASV_1394	Bacteria	Firmicutes	Clostridia	Clostridiales	Lachnospiraceae	NA	NA
ASV_1395	Bacteria	Firmicutes	Clostridia	Clostridiales	Ruminococcaceae	Faecalibacterium	NA
ASV_1396	Bacteria	Actinobacteria	Coriobacteriia	Coriobacteriales	Eggerthellaceae	Enterorhabdus	NA
ASV_1397	Bacteria	Firmicutes	Clostridia	Clostridiales	Lachnospiraceae	Lachnoclostridium	NA
ASV_1398	Bacteria	NA	NA	NA	NA	NA	NA
ASV_1399	Bacteria	Firmicutes	Clostridia	Clostridiales	Ruminococcaceae	Ruminococcaceae UCG-010	NA
ASV_1400	Bacteria	Bacteroidetes	Bacteroidia	Bacteroidales	NA	NA	NA
ASV_1401	Bacteria	NA	NA	NA	NA	NA	NA
ASV_1402	Bacteria	NA	NA	NA	NA	NA	NA
ASV_1403	Bacteria	Actinobacteria	Coriobacteriia	Coriobacteriales	Eggerthellaceae	NA	NA
ASV_1404	Bacteria	Firmicutes	Clostridia	Clostridiales	Lachnospiraceae	NA	NA
ASV_1405	Bacteria	Cyanobacteria	Melainabacteria	Gastranaerophilales	NA	NA	NA
ASV_1406	NA	NA	NA	NA	NA	NA	NA
ASV_1407	Bacteria	Firmicutes	Clostridia	Clostridiales	Lachnospiraceae	NA	NA
ASV_1408	Bacteria	Firmicutes	Clostridia	Clostridiales	Lachnospiraceae	NA	NA
ASV_1409	Bacteria	Firmicutes	Clostridia	Clostridiales	Lachnospiraceae	NA	NA
ASV_1410	Bacteria	Firmicutes	Clostridia	Clostridiales	Lachnospiraceae	Lachnospiraceae UCG-001	NA
ASV_1411	Bacteria	Firmicutes	Clostridia	Clostridiales	Lachnospiraceae	Lachnospiraceae FCS020 group	NA
ASV_1412	Bacteria	Bacteroidetes	Bacteroidia	Bacteroidales	Rikenellaceae	Rikenellaceae RC9 gut group	NA
ASV_1413	Bacteria	Bacteroidetes	Bacteroidia	Bacteroidales	NA	NA	NA
ASV_1414	Bacteria	Bacteroidetes	Bacteroidia	Bacteroidales	NA	NA	NA
ASV_1415	NA	NA	NA	NA	NA	NA	NA
ASV_1416	Bacteria	Firmicutes	Bacilli	Lactobacillales	Lactobacillaceae	Lactobacillus	NA
ASV_1417	Bacteria	Bacteroidetes	Bacteroidia	Bacteroidales	Muribaculaceae	Muribaculum	NA
ASV_1418	Bacteria	Firmicutes	Clostridia	Clostridiales	Ruminococcaceae	NA	NA
ASV_1419	Bacteria	Firmicutes	Clostridia	Clostridiales	Lachnospiraceae	NA	NA
ASV_1420	NA	NA	NA	NA	NA	NA	NA
ASV_1421	Bacteria	Firmicutes	Clostridia	Clostridiales	Ruminococcaceae	Ruminococcaceae UCG-014	NA
ASV_1422	NA	NA	NA	NA	NA	NA	NA
ASV_1423	Bacteria	Firmicutes	Clostridia	Clostridiales	Lachnospiraceae	Lachnospiraceae UCG-001	NA
ASV_1424	Bacteria	Bacteroidetes	Bacteroidia	Bacteroidales	NA	NA	NA
ASV_1425	Bacteria	Firmicutes	Clostridia	Clostridiales	Ruminococcaceae	Ruminococcaceae UCG-014	NA
ASV_1426	Bacteria	Firmicutes	Clostridia	Clostridiales	Lachnospiraceae	NA	NA
ASV_1427	NA	NA	NA	NA	NA	NA	NA
ASV_1428	Bacteria	Bacteroidetes	Bacteroidia	Bacteroidales	NA	NA	NA
ASV_1429	Bacteria	Firmicutes	Clostridia	Clostridiales	Lachnospiraceae	NA	NA
ASV_1430	Bacteria	Firmicutes	Clostridia	Clostridiales	Lachnospiraceae	NA	NA
ASV_1431	Bacteria	Firmicutes	Clostridia	Clostridiales	Lachnospiraceae	Hungatella	NA
ASV_1432	Bacteria	Firmicutes	Clostridia	Clostridiales	Lachnospiraceae	[Eubacterium] fissicatena group	NA
ASV_1433	Bacteria	Firmicutes	Clostridia	Clostridiales	Lachnospiraceae	NA	NA
ASV_1434	Bacteria	Firmicutes	Bacilli	Bacillales	Planococcaceae	Sporosarcina	NA
ASV_1435	Bacteria	Firmicutes	Bacilli	Bacillales	Staphylococcaceae	NA	NA
ASV_1436	NA	NA	NA	NA	NA	NA	NA
ASV_1437	NA	NA	NA	NA	NA	NA	NA
ASV_1438	Bacteria	Firmicutes	Clostridia	Clostridiales	Ruminococcaceae	NA	NA
ASV_1439	Bacteria	NA	NA	NA	NA	NA	NA
ASV_1440	Bacteria	Firmicutes	Clostridia	Clostridiales	Clostridiales vadinBB60 group	NA	NA
ASV_1441	Bacteria	Proteobacteria	Alphaproteobacteria	Rhodobacterales	Rhodobacteraceae	Paracoccus	NA
ASV_1442	Bacteria	Firmicutes	Clostridia	Clostridiales	Lachnospiraceae	ASF356	NA
ASV_1443	Bacteria	Bacteroidetes	Bacteroidia	Bacteroidales	NA	NA	NA
ASV_1444	Bacteria	Firmicutes	Clostridia	Clostridiales	Lachnospiraceae	Lachnospiraceae NK4A136 group	NA
ASV_1445	Bacteria	Firmicutes	Clostridia	Clostridiales	Ruminococcaceae	NA	NA
ASV_1446	Bacteria	Firmicutes	Clostridia	Clostridiales	Lachnospiraceae	Lachnospiraceae UCG-006	NA
ASV_1447	Bacteria	Firmicutes	Clostridia	Clostridiales	Lachnospiraceae	NA	NA
ASV_1448	NA	NA	NA	NA	NA	NA	NA
ASV_1449	NA	NA	NA	NA	NA	NA	NA
ASV_1450	Bacteria	Firmicutes	Clostridia	Clostridiales	Lachnospiraceae	NA	NA
ASV_1451	Bacteria	Firmicutes	Clostridia	Clostridiales	Lachnospiraceae	A2	NA
ASV_1452	Bacteria	Firmicutes	Clostridia	Clostridiales	Lachnospiraceae	Lachnospiraceae UCG-001	NA
ASV_1453	Bacteria	Firmicutes	Clostridia	Clostridiales	Lachnospiraceae	NA	NA
ASV_1454	Bacteria	Firmicutes	Clostridia	Clostridiales	Lachnospiraceae	Lachnoclostridium	NA
ASV_1455	Bacteria	Proteobacteria	Alphaproteobacteria	Rhodobacterales	Rhodobacteraceae	Paracoccus	NA
ASV_1456	Bacteria	Firmicutes	Clostridia	Clostridiales	Lachnospiraceae	NA	NA
ASV_1457	Bacteria	Firmicutes	Clostridia	Clostridiales	Lachnospiraceae	Lachnospiraceae NK4A136 group	NA
ASV_1458	NA	NA	NA	NA	NA	NA	NA
ASV_1459	Bacteria	Firmicutes	Clostridia	Clostridiales	Ruminococcaceae	NA	NA
ASV_1460	Bacteria	Proteobacteria	Gammaproteobacteria	Enterobacteriales	Enterobacteriaceae	NA	NA
ASV_1461	NA	NA	NA	NA	NA	NA	NA
ASV_1462	NA	NA	NA	NA	NA	NA	NA
ASV_1463	Bacteria	Firmicutes	Clostridia	Clostridiales	Lachnospiraceae	NA	NA
ASV_1464	Bacteria	Firmicutes	Clostridia	Clostridiales	Ruminococcaceae	Ruminococcaceae UCG-005	NA
ASV_1465	Bacteria	Firmicutes	Clostridia	Clostridiales	Ruminococcaceae	Ruminococcaceae UCG-014	NA
ASV_1466	NA	NA	NA	NA	NA	NA	NA
ASV_1467	Bacteria	Firmicutes	Clostridia	Clostridiales	Lachnospiraceae	NA	NA
ASV_1468	Bacteria	Proteobacteria	Gammaproteobacteria	Oceanospirillales	Halomonadaceae	Halomonas	NA
ASV_1469	Bacteria	NA	NA	NA	NA	NA	NA
ASV_1470	Bacteria	Firmicutes	Clostridia	Clostridiales	Lachnospiraceae	NA	NA
ASV_1471	Bacteria	Firmicutes	Erysipelotrichia	Erysipelotrichales	Erysipelotrichaceae	Allobaculum	NA
ASV_1472	NA	NA	NA	NA	NA	NA	NA
ASV_1473	Bacteria	Bacteroidetes	Bacteroidia	NA	NA	NA	NA
ASV_1474	Bacteria	Proteobacteria	Gammaproteobacteria	Enterobacteriales	Enterobacteriaceae	NA	NA
ASV_1475	NA	NA	NA	NA	NA	NA	NA
ASV_1476	Bacteria	Bacteroidetes	Bacteroidia	NA	NA	NA	NA
ASV_1477	Bacteria	Firmicutes	Clostridia	Clostridiales	Lachnospiraceae	NA	NA
ASV_1478	Bacteria	Firmicutes	Clostridia	Clostridiales	Lachnospiraceae	Acetatifactor	NA
ASV_1479	Bacteria	NA	NA	NA	NA	NA	NA
ASV_1480	Bacteria	Actinobacteria	Actinobacteria	Corynebacteriales	Corynebacteriaceae	Corynebacterium 1	NA
ASV_1481	Bacteria	Firmicutes	Bacilli	Lactobacillales	NA	NA	NA
ASV_1482	Bacteria	Firmicutes	NA	NA	NA	NA	NA
ASV_1483	Bacteria	Firmicutes	NA	NA	NA	NA	NA
ASV_1484	Bacteria	Firmicutes	Clostridia	Clostridiales	Lachnospiraceae	NA	NA
ASV_1485	Bacteria	Firmicutes	Clostridia	Clostridiales	Lachnospiraceae	Lachnospiraceae UCG-001	NA
ASV_1486	Bacteria	Bacteroidetes	Bacteroidia	Bacteroidales	NA	NA	NA
ASV_1487	Bacteria	Firmicutes	Clostridia	Clostridiales	Lachnospiraceae	NA	NA
ASV_1488	Bacteria	Firmicutes	Clostridia	Clostridiales	NA	NA	NA
ASV_1489	Bacteria	Firmicutes	Bacilli	Lactobacillales	Lactobacillaceae	Lactobacillus	NA
ASV_1490	Bacteria	Bacteroidetes	Bacteroidia	Bacteroidales	NA	NA	NA
ASV_1491	NA	NA	NA	NA	NA	NA	NA
ASV_1492	Bacteria	Firmicutes	Clostridia	Clostridiales	Lachnospiraceae	NA	NA
ASV_1493	NA	NA	NA	NA	NA	NA	NA
ASV_1494	Bacteria	Firmicutes	Clostridia	Clostridiales	Lachnospiraceae	NA	NA
ASV_1495	Bacteria	Firmicutes	Clostridia	Clostridiales	NA	NA	NA
ASV_1496	Bacteria	Firmicutes	Clostridia	Clostridiales	Ruminococcaceae	Anaerotruncus	NA
ASV_1497	Bacteria	Firmicutes	Clostridia	Clostridiales	Lachnospiraceae	NA	NA
ASV_1498	Bacteria	Firmicutes	Clostridia	Clostridiales	NA	NA	NA
ASV_1499	Bacteria	Firmicutes	Clostridia	Clostridiales	Lachnospiraceae	NA	NA
ASV_1500	Bacteria	Firmicutes	NA	NA	NA	NA	NA
ASV_1501	Bacteria	Actinobacteria	Actinobacteria	Micrococcales	Micrococcaceae	Yaniella	NA
ASV_1502	Bacteria	Firmicutes	Bacilli	Lactobacillales	Lactobacillaceae	Lactobacillus	NA
ASV_1503	Bacteria	Firmicutes	NA	NA	NA	NA	NA
ASV_1504	Bacteria	Firmicutes	Bacilli	Lactobacillales	Lactobacillaceae	Lactobacillus	NA
ASV_1505	Bacteria	Firmicutes	Clostridia	Clostridiales	Lachnospiraceae	NA	NA
ASV_1506	Bacteria	Actinobacteria	Coriobacteriia	Coriobacteriales	NA	NA	NA
ASV_1507	Bacteria	Firmicutes	Clostridia	Clostridiales	Lachnospiraceae	NA	NA
ASV_1508	Bacteria	Firmicutes	Bacilli	Lactobacillales	Enterococcaceae	NA	NA
ASV_1509	NA	NA	NA	NA	NA	NA	NA
ASV_1510	NA	NA	NA	NA	NA	NA	NA
ASV_1511	Bacteria	Firmicutes	Clostridia	Clostridiales	Lachnospiraceae	NA	NA
ASV_1512	Bacteria	Firmicutes	Clostridia	Clostridiales	Lachnospiraceae	Roseburia	NA
ASV_1513	Bacteria	Bacteroidetes	Bacteroidia	Bacteroidales	Rikenellaceae	Alistipes	NA
ASV_1514	Bacteria	Firmicutes	Clostridia	Clostridiales	Lachnospiraceae	NA	NA
ASV_1515	Bacteria	Firmicutes	Clostridia	Clostridiales	Lachnospiraceae	NA	NA
ASV_1516	Bacteria	Firmicutes	Clostridia	Clostridiales	Lachnospiraceae	NA	NA
ASV_1517	Bacteria	Firmicutes	Clostridia	Clostridiales	Lachnospiraceae	NA	NA
ASV_1518	Bacteria	Firmicutes	Clostridia	Clostridiales	Ruminococcaceae	Intestinimonas	NA
ASV_1519	Bacteria	Bacteroidetes	Bacteroidia	Bacteroidales	NA	NA	NA
ASV_1520	Bacteria	Firmicutes	Clostridia	Clostridiales	Lachnospiraceae	ASF356	NA
ASV_1521	Bacteria	Firmicutes	Clostridia	Clostridiales	Ruminococcaceae	Ruminiclostridium 9	NA
ASV_1522	Bacteria	Firmicutes	Clostridia	Clostridiales	Ruminococcaceae	Ruminococcaceae UCG-014	NA
ASV_1523	Bacteria	Proteobacteria	Gammaproteobacteria	Betaproteobacteriales	Burkholderiaceae	Parasutterella	NA
ASV_1524	Bacteria	Bacteroidetes	Bacteroidia	NA	NA	NA	NA
ASV_1525	Bacteria	Firmicutes	Clostridia	Clostridiales	Clostridiales vadinBB60 group	NA	NA
ASV_1526	Bacteria	Deferribacteres	Deferribacteres	Deferribacterales	Deferribacteraceae	Mucispirillum	NA
ASV_1527	Bacteria	Firmicutes	Clostridia	Clostridiales	Lachnospiraceae	NA	NA
ASV_1528	Bacteria	Firmicutes	Clostridia	Clostridiales	Lachnospiraceae	Lachnospiraceae UCG-001	NA
ASV_1529	Bacteria	Proteobacteria	Gammaproteobacteria	Betaproteobacteriales	Burkholderiaceae	Parasutterella	NA
ASV_1530	Bacteria	Firmicutes	Clostridia	Clostridiales	Lachnospiraceae	NA	NA
ASV_1531	Bacteria	Firmicutes	Clostridia	Clostridiales	Ruminococcaceae	Ruminococcaceae UCG-014	NA
ASV_1532	Bacteria	Firmicutes	NA	NA	NA	NA	NA
ASV_1533	Bacteria	NA	NA	NA	NA	NA	NA
ASV_1534	Bacteria	Firmicutes	Clostridia	Clostridiales	Ruminococcaceae	NA	NA
ASV_1535	Bacteria	Firmicutes	Clostridia	Clostridiales	Lachnospiraceae	Lachnospiraceae UCG-006	NA
ASV_1536	Bacteria	Firmicutes	Bacilli	Lactobacillales	Lactobacillaceae	Lactobacillus	NA
ASV_1537	Bacteria	Bacteroidetes	Bacteroidia	Bacteroidales	Bacteroidaceae	Bacteroides	NA
ASV_1538	Bacteria	Proteobacteria	Gammaproteobacteria	Enterobacteriales	Enterobacteriaceae	NA	NA
ASV_1539	Bacteria	Firmicutes	Clostridia	Clostridiales	Lachnospiraceae	NA	NA
ASV_1540	Bacteria	Firmicutes	Clostridia	Clostridiales	Lachnospiraceae	NA	NA
ASV_1541	Bacteria	Firmicutes	Clostridia	Clostridiales	Lachnospiraceae	NA	NA
ASV_1542	Bacteria	Firmicutes	Clostridia	Clostridiales	Lachnospiraceae	Lachnospiraceae NK4A136 group	NA
ASV_1543	Bacteria	Bacteroidetes	Bacteroidia	Bacteroidales	NA	NA	NA
ASV_1544	NA	NA	NA	NA	NA	NA	NA
ASV_1545	NA	NA	NA	NA	NA	NA	NA
ASV_1546	NA	NA	NA	NA	NA	NA	NA
ASV_1547	Bacteria	Firmicutes	Clostridia	Clostridiales	Ruminococcaceae	Ruminococcaceae UCG-014	NA
ASV_1548	Bacteria	Firmicutes	Clostridia	Clostridiales	Lachnospiraceae	NA	NA
ASV_1549	Bacteria	Firmicutes	Clostridia	Clostridiales	Lachnospiraceae	Lachnospiraceae FCS020 group	NA
ASV_1550	Bacteria	Deferribacteres	Deferribacteres	Deferribacterales	Deferribacteraceae	Mucispirillum	NA
ASV_1551	Bacteria	Firmicutes	Clostridia	Clostridiales	Lachnospiraceae	Lachnoclostridium	NA
ASV_1552	Bacteria	Firmicutes	Clostridia	Clostridiales	Ruminococcaceae	NA	NA
ASV_1553	Bacteria	Actinobacteria	Actinobacteria	Corynebacteriales	Corynebacteriaceae	Corynebacterium 1	NA
ASV_1554	Bacteria	Bacteroidetes	Bacteroidia	Bacteroidales	NA	NA	NA
ASV_1555	Bacteria	Proteobacteria	Deltaproteobacteria	Desulfovibrionales	Desulfovibrionaceae	Bilophila	NA
ASV_1556	NA	NA	NA	NA	NA	NA	NA
ASV_1557	Bacteria	Firmicutes	Clostridia	Clostridiales	Lachnospiraceae	Lachnoclostridium	NA
ASV_1558	NA	NA	NA	NA	NA	NA	NA
ASV_1559	NA	NA	NA	NA	NA	NA	NA
ASV_1560	NA	NA	NA	NA	NA	NA	NA
ASV_1561	Bacteria	Firmicutes	Clostridia	Clostridiales	Lachnospiraceae	NA	NA
ASV_1562	Bacteria	Firmicutes	Clostridia	Clostridiales	NA	NA	NA
ASV_1563	Bacteria	Firmicutes	NA	NA	NA	NA	NA
ASV_1564	Bacteria	Firmicutes	NA	NA	NA	NA	NA
ASV_1565	Bacteria	Firmicutes	Clostridia	Clostridiales	Lachnospiraceae	Eisenbergiella	NA
ASV_1566	Bacteria	Firmicutes	Clostridia	Clostridiales	Ruminococcaceae	Intestinimonas	NA
ASV_1567	Bacteria	Firmicutes	Clostridia	Clostridiales	Lachnospiraceae	NA	NA
ASV_1568	Bacteria	Firmicutes	Clostridia	Clostridiales	Lachnospiraceae	NA	NA
ASV_1569	Bacteria	NA	NA	NA	NA	NA	NA
ASV_1570	Bacteria	Firmicutes	Clostridia	Clostridiales	Lachnospiraceae	NA	NA
ASV_1571	Bacteria	Bacteroidetes	Bacteroidia	Bacteroidales	NA	NA	NA
ASV_1572	Bacteria	Firmicutes	Clostridia	Clostridiales	Lachnospiraceae	A2	NA
ASV_1573	NA	NA	NA	NA	NA	NA	NA
ASV_1574	Bacteria	Bacteroidetes	Bacteroidia	Bacteroidales	NA	NA	NA
ASV_1575	Bacteria	Actinobacteria	Coriobacteriia	Coriobacteriales	Eggerthellaceae	Gordonibacter	NA
ASV_1576	Bacteria	Firmicutes	Clostridia	Clostridiales	Lachnospiraceae	[Eubacterium] fissicatena group	NA
ASV_1577	Bacteria	Firmicutes	Clostridia	Clostridiales	Lachnospiraceae	NA	NA
ASV_1578	Bacteria	Bacteroidetes	Bacteroidia	Bacteroidales	NA	NA	NA
ASV_1579	Bacteria	Firmicutes	Clostridia	Clostridiales	Lachnospiraceae	Blautia	NA
ASV_1580	Bacteria	Firmicutes	Clostridia	Clostridiales	Lachnospiraceae	NA	NA
ASV_1581	Bacteria	Firmicutes	Clostridia	Clostridiales	Ruminococcaceae	NA	NA
ASV_1582	Bacteria	Firmicutes	NA	NA	NA	NA	NA
ASV_1583	NA	NA	NA	NA	NA	NA	NA
ASV_1584	Bacteria	Bacteroidetes	Bacteroidia	Bacteroidales	NA	NA	NA
ASV_1585	Bacteria	Firmicutes	Clostridia	Clostridiales	Lachnospiraceae	NA	NA
ASV_1586	Bacteria	Firmicutes	Bacilli	Lactobacillales	NA	NA	NA
ASV_1587	Bacteria	Firmicutes	Bacilli	Bacillales	Family XI	Gemella	NA
ASV_1588	Bacteria	Firmicutes	Clostridia	Clostridiales	Lachnospiraceae	NA	NA
ASV_1589	Bacteria	Bacteroidetes	Bacteroidia	NA	NA	NA	NA
ASV_1590	Bacteria	Firmicutes	Clostridia	Clostridiales	Lachnospiraceae	Lachnospiraceae NK4A136 group	NA
ASV_1591	Bacteria	Firmicutes	Clostridia	Clostridiales	Ruminococcaceae	Ruminiclostridium 9	NA
ASV_1592	Bacteria	Firmicutes	Clostridia	Clostridiales	Lachnospiraceae	ASF356	NA
ASV_1593	NA	NA	NA	NA	NA	NA	NA
ASV_1594	Bacteria	Bacteroidetes	Bacteroidia	Bacteroidales	Prevotellaceae	Alloprevotella	NA
ASV_1595	NA	NA	NA	NA	NA	NA	NA
ASV_1596	Bacteria	Firmicutes	Clostridia	Clostridiales	Lachnospiraceae	NA	NA
ASV_1597	Bacteria	Firmicutes	Bacilli	Lactobacillales	Streptococcaceae	Streptococcus	NA
ASV_1598	Bacteria	Firmicutes	Clostridia	Clostridiales	Defluviitaleaceae	Defluviitaleaceae UCG-011	NA
ASV_1599	Bacteria	Firmicutes	Clostridia	Clostridiales	Ruminococcaceae	Ruminococcaceae UCG-010	NA
ASV_1600	Bacteria	Firmicutes	Clostridia	Clostridiales	Ruminococcaceae	Ruminococcaceae UCG-014	NA
ASV_1601	Bacteria	Firmicutes	Bacilli	Lactobacillales	Enterococcaceae	Enterococcus	NA
ASV_1602	Bacteria	Firmicutes	Clostridia	Clostridiales	Ruminococcaceae	Oscillibacter	NA
ASV_1603	Bacteria	Actinobacteria	Coriobacteriia	Coriobacteriales	Eggerthellaceae	Enterorhabdus	NA
ASV_1604	Bacteria	Firmicutes	Clostridia	Clostridiales	Lachnospiraceae	NA	NA
ASV_1605	Bacteria	Firmicutes	Clostridia	Clostridiales	Ruminococcaceae	Ruminiclostridium 9	NA
ASV_1606	Bacteria	Firmicutes	Clostridia	Clostridiales	Lachnospiraceae	NA	NA
ASV_1607	NA	NA	NA	NA	NA	NA	NA
ASV_1608	NA	NA	NA	NA	NA	NA	NA
ASV_1609	Bacteria	Actinobacteria	Coriobacteriia	Coriobacteriales	NA	NA	NA
ASV_1610	Bacteria	Bacteroidetes	Bacteroidia	Bacteroidales	Bacteroidaceae	Bacteroides	NA
ASV_1611	Bacteria	Firmicutes	Clostridia	Clostridiales	NA	NA	NA
ASV_1612	Bacteria	Bacteroidetes	Bacteroidia	Bacteroidales	Rikenellaceae	Alistipes	NA
ASV_1613	Bacteria	Firmicutes	Clostridia	Clostridiales	Ruminococcaceae	NA	NA
ASV_1614	Bacteria	Firmicutes	Clostridia	Clostridiales	Ruminococcaceae	Ruminiclostridium	NA
ASV_1615	Bacteria	Bacteroidetes	Bacteroidia	Bacteroidales	Rikenellaceae	NA	NA
ASV_1616	Bacteria	Firmicutes	Clostridia	Clostridiales	Lachnospiraceae	[Ruminococcus] gauvreauii group	NA
ASV_1617	Bacteria	Firmicutes	Clostridia	Clostridiales	Lachnospiraceae	NA	NA
ASV_1618	Bacteria	Actinobacteria	Actinobacteria	Corynebacteriales	Corynebacteriaceae	Corynebacterium 1	NA
ASV_1619	Bacteria	Firmicutes	Clostridia	Clostridiales	Ruminococcaceae	Ruminococcaceae UCG-014	NA
ASV_1620	Bacteria	Firmicutes	Clostridia	Clostridiales	Ruminococcaceae	NA	NA
ASV_1621	Bacteria	Firmicutes	Clostridia	Clostridiales	Lachnospiraceae	NA	NA
ASV_1622	Bacteria	Firmicutes	Clostridia	Clostridiales	Lachnospiraceae	NA	NA
ASV_1623	Bacteria	Bacteroidetes	Bacteroidia	NA	NA	NA	NA
ASV_1624	NA	NA	NA	NA	NA	NA	NA
ASV_1625	Bacteria	NA	NA	NA	NA	NA	NA
ASV_1626	Bacteria	Firmicutes	Clostridia	Clostridiales	Clostridiales vadinBB60 group	NA	NA
ASV_1627	Bacteria	Firmicutes	Clostridia	Clostridiales	Ruminococcaceae	Ruminiclostridium 5	NA
ASV_1628	NA	NA	NA	NA	NA	NA	NA
ASV_1629	Bacteria	Bacteroidetes	Bacteroidia	Bacteroidales	Bacteroidaceae	Bacteroides	NA
ASV_1630	Bacteria	Actinobacteria	Coriobacteriia	Coriobacteriales	Eggerthellaceae	Enterorhabdus	NA
ASV_1631	Bacteria	Firmicutes	Clostridia	Clostridiales	Lachnospiraceae	NA	NA
ASV_1632	Bacteria	Firmicutes	Erysipelotrichia	Erysipelotrichales	Erysipelotrichaceae	Erysipelatoclostridium	NA
ASV_1633	NA	NA	NA	NA	NA	NA	NA
ASV_1634	Bacteria	Firmicutes	Clostridia	Clostridiales	Lachnospiraceae	NA	NA
ASV_1635	Bacteria	Firmicutes	Clostridia	Clostridiales	Lachnospiraceae	Marvinbryantia	NA
ASV_1636	Bacteria	Firmicutes	Clostridia	Clostridiales	Lachnospiraceae	ASF356	NA
ASV_1637	Bacteria	Firmicutes	Clostridia	Clostridiales	Ruminococcaceae	Ruminiclostridium 5	NA
ASV_1638	NA	NA	NA	NA	NA	NA	NA
ASV_1639	Bacteria	Bacteroidetes	Bacteroidia	Bacteroidales	NA	NA	NA
ASV_1640	NA	NA	NA	NA	NA	NA	NA
ASV_1641	Bacteria	Bacteroidetes	Bacteroidia	Bacteroidales	NA	NA	NA
ASV_1642	Bacteria	Firmicutes	Bacilli	Lactobacillales	Carnobacteriaceae	Atopostipes	NA
ASV_1643	Bacteria	Firmicutes	Clostridia	Clostridiales	Ruminococcaceae	NA	NA
ASV_1644	NA	NA	NA	NA	NA	NA	NA
ASV_1645	Bacteria	Firmicutes	Clostridia	Clostridiales	Lachnospiraceae	Blautia	NA
ASV_1646	Bacteria	Bacteroidetes	Bacteroidia	Bacteroidales	NA	NA	NA
ASV_1647	Bacteria	Firmicutes	Clostridia	Clostridiales	Ruminococcaceae	Ruminiclostridium 9	NA
ASV_1648	Bacteria	Firmicutes	Clostridia	Clostridiales	Lachnospiraceae	NA	NA
ASV_1649	Bacteria	Firmicutes	Clostridia	Clostridiales	Lachnospiraceae	NA	NA
ASV_1650	Bacteria	Firmicutes	Clostridia	Clostridiales	Ruminococcaceae	NA	NA
ASV_1651	NA	NA	NA	NA	NA	NA	NA
ASV_1652	NA	NA	NA	NA	NA	NA	NA
ASV_1653	Bacteria	Firmicutes	Bacilli	Lactobacillales	Lactobacillaceae	Lactobacillus	NA
ASV_1654	NA	NA	NA	NA	NA	NA	NA
ASV_1655	Bacteria	NA	NA	NA	NA	NA	NA
ASV_1656	NA	NA	NA	NA	NA	NA	NA
ASV_1657	NA	NA	NA	NA	NA	NA	NA
ASV_1658	Bacteria	Firmicutes	Clostridia	Clostridiales	Lachnospiraceae	Tyzzerella 3	NA
ASV_1659	Bacteria	Firmicutes	Clostridia	Clostridiales	Lachnospiraceae	NA	NA
ASV_1660	Bacteria	Proteobacteria	Gammaproteobacteria	Pseudomonadales	Pseudomonadaceae	NA	NA
ASV_1661	Bacteria	Firmicutes	Clostridia	Clostridiales	Ruminococcaceae	NA	NA
ASV_1662	Bacteria	Bacteroidetes	Bacteroidia	Bacteroidales	Tannerellaceae	Parabacteroides	NA
ASV_1663	Bacteria	Firmicutes	Erysipelotrichia	Erysipelotrichales	Erysipelotrichaceae	NA	NA
ASV_1664	Bacteria	Bacteroidetes	Bacteroidia	Bacteroidales	NA	NA	NA
ASV_1665	Bacteria	Bacteroidetes	Bacteroidia	Bacteroidales	NA	NA	NA
ASV_1666	Bacteria	Firmicutes	Clostridia	Clostridiales	Lachnospiraceae	Lachnospiraceae NK4A136 group	NA
ASV_1667	Bacteria	Firmicutes	Clostridia	Clostridiales	Lachnospiraceae	NA	NA
ASV_1668	Bacteria	Firmicutes	Clostridia	Clostridiales	Lachnospiraceae	Lachnospiraceae UCG-001	NA
ASV_1669	Bacteria	Firmicutes	Clostridia	Clostridiales	Lachnospiraceae	A2	NA
ASV_1670	Bacteria	Proteobacteria	Alphaproteobacteria	Rhizobiales	Xanthobacteraceae	Afipia	NA
ASV_1671	NA	NA	NA	NA	NA	NA	NA
ASV_1672	Bacteria	Bacteroidetes	Bacteroidia	NA	NA	NA	NA
ASV_1673	Bacteria	Firmicutes	Clostridia	Clostridiales	Lachnospiraceae	NA	NA
ASV_1674	Bacteria	Bacteroidetes	Bacteroidia	NA	NA	NA	NA
ASV_1675	Bacteria	Bacteroidetes	Bacteroidia	Bacteroidales	NA	NA	NA
ASV_1676	NA	NA	NA	NA	NA	NA	NA
ASV_1677	Bacteria	Firmicutes	Bacilli	Lactobacillales	Lactobacillaceae	NA	NA
ASV_1678	Bacteria	Firmicutes	Clostridia	Clostridiales	Ruminococcaceae	Ruminococcaceae UCG-014	NA
ASV_1679	Bacteria	Firmicutes	Clostridia	Clostridiales	Ruminococcaceae	Ruminococcaceae UCG-014	NA
ASV_1680	Bacteria	Proteobacteria	Gammaproteobacteria	Betaproteobacteriales	Burkholderiaceae	Sutterella	NA
ASV_1681	Bacteria	Firmicutes	Clostridia	Clostridiales	Lachnospiraceae	NA	NA
ASV_1682	Bacteria	Firmicutes	Clostridia	Clostridiales	Lachnospiraceae	Lachnoclostridium	NA
ASV_1683	Bacteria	Proteobacteria	Gammaproteobacteria	Pseudomonadales	Pseudomonadaceae	Pseudomonas	NA
ASV_1684	Bacteria	Bacteroidetes	Bacteroidia	Bacteroidales	Prevotellaceae	NA	NA
ASV_1685	Bacteria	Bacteroidetes	Bacteroidia	Bacteroidales	Tannerellaceae	Parabacteroides	NA
ASV_1686	Bacteria	Bacteroidetes	Bacteroidia	Bacteroidales	NA	NA	NA
ASV_1687	Bacteria	Bacteroidetes	Bacteroidia	Bacteroidales	NA	NA	NA
ASV_1688	Bacteria	Firmicutes	Clostridia	Clostridiales	Lachnospiraceae	NA	NA
ASV_1689	Bacteria	Firmicutes	Clostridia	Clostridiales	Lachnospiraceae	NA	NA
ASV_1690	Bacteria	Firmicutes	Clostridia	Clostridiales	Lachnospiraceae	NA	NA
ASV_1691	Bacteria	Proteobacteria	Gammaproteobacteria	Betaproteobacteriales	Burkholderiaceae	Parasutterella	NA
ASV_1692	Bacteria	Bacteroidetes	NA	NA	NA	NA	NA
ASV_1693	NA	NA	NA	NA	NA	NA	NA
ASV_1694	Bacteria	Proteobacteria	Gammaproteobacteria	Betaproteobacteriales	Burkholderiaceae	Ralstonia	NA
ASV_1695	Bacteria	Firmicutes	Clostridia	Clostridiales	Lachnospiraceae	NA	NA
ASV_1696	Bacteria	Firmicutes	NA	NA	NA	NA	NA
ASV_1697	Bacteria	Firmicutes	Clostridia	Clostridiales	Ruminococcaceae	NA	NA
ASV_1698	Bacteria	Firmicutes	Clostridia	Clostridiales	Lachnospiraceae	NA	NA
ASV_1699	Bacteria	Firmicutes	Bacilli	Bacillales	Planococcaceae	Sporosarcina	NA
ASV_1700	NA	NA	NA	NA	NA	NA	NA
ASV_1701	Bacteria	Firmicutes	Clostridia	Clostridiales	Ruminococcaceae	[Eubacterium] coprostanoligenes group	NA
ASV_1702	Bacteria	Firmicutes	Clostridia	Clostridiales	NA	NA	NA
ASV_1703	Bacteria	Bacteroidetes	Bacteroidia	Bacteroidales	NA	NA	NA
ASV_1704	Bacteria	Firmicutes	Clostridia	Clostridiales	Lachnospiraceae	NA	NA
ASV_1705	Bacteria	Firmicutes	Clostridia	Clostridiales	Lachnospiraceae	NA	NA
ASV_1706	Bacteria	Firmicutes	Clostridia	Clostridiales	Lachnospiraceae	NA	NA
ASV_1707	Bacteria	Bacteroidetes	Bacteroidia	Bacteroidales	NA	NA	NA
ASV_1708	Bacteria	Firmicutes	Clostridia	Clostridiales	Lachnospiraceae	NA	NA
ASV_1709	Bacteria	Bacteroidetes	Bacteroidia	Bacteroidales	NA	NA	NA
ASV_1710	Bacteria	Firmicutes	Clostridia	Clostridiales	Ruminococcaceae	Ruminococcaceae UCG-014	NA
ASV_1711	Bacteria	Bacteroidetes	Bacteroidia	Bacteroidales	Rikenellaceae	Alistipes	NA
ASV_1712	Bacteria	Firmicutes	Clostridia	Clostridiales	Lachnospiraceae	NA	NA
ASV_1713	NA	NA	NA	NA	NA	NA	NA
ASV_1714	Bacteria	Firmicutes	Clostridia	Clostridiales	Lachnospiraceae	A2	NA
ASV_1715	Bacteria	Bacteroidetes	Bacteroidia	Bacteroidales	NA	NA	NA
ASV_1716	Bacteria	Bacteroidetes	Bacteroidia	Bacteroidales	NA	NA	NA
ASV_1717	Bacteria	Firmicutes	Clostridia	Clostridiales	Lachnospiraceae	Lachnospiraceae NK4A136 group	NA
ASV_1718	Bacteria	NA	NA	NA	NA	NA	NA
ASV_1719	Bacteria	Firmicutes	Clostridia	Clostridiales	Ruminococcaceae	Oscillibacter	NA
ASV_1720	NA	NA	NA	NA	NA	NA	NA
ASV_1721	Bacteria	Firmicutes	Clostridia	Clostridiales	Ruminococcaceae	NA	NA
ASV_1722	NA	NA	NA	NA	NA	NA	NA
ASV_1723	Bacteria	Firmicutes	Clostridia	Clostridiales	Lachnospiraceae	NA	NA
ASV_1724	Bacteria	Firmicutes	Clostridia	Clostridiales	NA	NA	NA
ASV_1725	Bacteria	Firmicutes	Clostridia	Clostridiales	Lachnospiraceae	NA	NA
ASV_1726	Bacteria	Bacteroidetes	Bacteroidia	Bacteroidales	Muribaculaceae	Muribaculum	NA
ASV_1727	Bacteria	Firmicutes	Clostridia	Clostridiales	NA	NA	NA
ASV_1728	Bacteria	Bacteroidetes	Bacteroidia	Bacteroidales	Marinifilaceae	Odoribacter	NA
ASV_1729	Bacteria	Bacteroidetes	Bacteroidia	Bacteroidales	Tannerellaceae	Parabacteroides	NA
ASV_1730	Bacteria	Actinobacteria	Coriobacteriia	Coriobacteriales	Eggerthellaceae	Parvibacter	NA
ASV_1731	Bacteria	Firmicutes	Clostridia	Clostridiales	Lachnospiraceae	NA	NA
ASV_1732	Bacteria	Firmicutes	Clostridia	Clostridiales	NA	NA	NA
ASV_1733	Bacteria	Firmicutes	Bacilli	Lactobacillales	Enterococcaceae	Enterococcus	NA
ASV_1734	Bacteria	Firmicutes	Clostridia	Clostridiales	Ruminococcaceae	NA	NA
ASV_1735	Bacteria	Firmicutes	Clostridia	Clostridiales	NA	NA	NA
ASV_1736	NA	NA	NA	NA	NA	NA	NA
ASV_1737	Bacteria	Firmicutes	Clostridia	Clostridiales	Lachnospiraceae	NA	NA
ASV_1738	Bacteria	Firmicutes	Clostridia	Clostridiales	Lachnospiraceae	Lachnospiraceae NK4A136 group	NA
ASV_1739	Bacteria	Firmicutes	Clostridia	Clostridiales	Lachnospiraceae	NA	NA
ASV_1740	Bacteria	Bacteroidetes	Bacteroidia	Bacteroidales	Muribaculaceae	Muribaculum	NA
ASV_1741	Bacteria	Firmicutes	Clostridia	Clostridiales	NA	NA	NA
ASV_1742	Bacteria	Firmicutes	Bacilli	Lactobacillales	Lactobacillaceae	Lactobacillus	NA
ASV_1743	NA	NA	NA	NA	NA	NA	NA
ASV_1744	Bacteria	Firmicutes	Clostridia	Clostridiales	NA	NA	NA
ASV_1745	NA	NA	NA	NA	NA	NA	NA
ASV_1746	Bacteria	Firmicutes	Bacilli	Lactobacillales	Enterococcaceae	NA	NA
ASV_1747	Bacteria	Bacteroidetes	Bacteroidia	Bacteroidales	NA	NA	NA
ASV_1748	Bacteria	Firmicutes	Clostridia	Clostridiales	Ruminococcaceae	Ruminococcaceae UCG-014	NA
ASV_1749	Bacteria	Bacteroidetes	Bacteroidia	Bacteroidales	NA	NA	NA
ASV_1750	Bacteria	Firmicutes	Clostridia	Clostridiales	Lachnospiraceae	Sellimonas	NA
ASV_1751	Bacteria	Firmicutes	Clostridia	Clostridiales	Family XI_2II	Family XIII AD3011 group	NA
ASV_1752	Bacteria	Firmicutes	Clostridia	Clostridiales	Ruminococcaceae	Ruminococcaceae UCG-014	NA
ASV_1753	Bacteria	Actinobacteria	Actinobacteria	Micrococcales	Micrococcaceae	Micrococcus	NA
ASV_1754	Bacteria	Firmicutes	Clostridia	Clostridiales	Lachnospiraceae	NA	NA
ASV_1755	Bacteria	Firmicutes	Clostridia	Clostridiales	Ruminococcaceae	NA	NA
ASV_1756	Bacteria	Firmicutes	Clostridia	Clostridiales	Ruminococcaceae	Ruminiclostridium 1	NA
ASV_1757	Bacteria	Firmicutes	Erysipelotrichia	Erysipelotrichales	Erysipelotrichaceae	Faecalibaculum	NA
ASV_1758	Bacteria	Firmicutes	Bacilli	Bacillales	Staphylococcaceae	Staphylococcus	NA
ASV_1759	NA	NA	NA	NA	NA	NA	NA
ASV_1760	Bacteria	Firmicutes	Clostridia	Clostridiales	Lachnospiraceae	Lachnospiraceae UCG-008	NA
ASV_1761	NA	NA	NA	NA	NA	NA	NA
ASV_1762	Bacteria	Bacteroidetes	Bacteroidia	Bacteroidales	NA	NA	NA
ASV_1763	Bacteria	Firmicutes	Clostridia	Clostridiales	Lachnospiraceae	Lachnospiraceae UCG-001	NA
ASV_1764	Bacteria	Firmicutes	Clostridia	Clostridiales	Ruminococcaceae	NA	NA
ASV_1765	Bacteria	Firmicutes	Bacilli	Lactobacillales	Lactobacillaceae	Lactobacillus	NA
ASV_1766	Bacteria	Firmicutes	Clostridia	Clostridiales	Ruminococcaceae	Ruminococcaceae UCG-014	NA
ASV_1767	Bacteria	Actinobacteria	Coriobacteriia	Coriobacteriales	Eggerthellaceae	NA	NA
ASV_1768	NA	NA	NA	NA	NA	NA	NA
ASV_1769	Bacteria	Tenericutes	Mollicutes	Mollicutes RF39	NA	NA	NA
ASV_1770	Bacteria	Firmicutes	Bacilli	Lactobacillales	Lactobacillaceae	Lactobacillus	NA
ASV_1771	Bacteria	Proteobacteria	Deltaproteobacteria	Desulfovibrionales	Desulfovibrionaceae	Bilophila	NA
ASV_1772	Bacteria	Firmicutes	Clostridia	Clostridiales	Lachnospiraceae	A2	NA
ASV_1773	Bacteria	Firmicutes	Clostridia	Clostridiales	Lachnospiraceae	NA	NA
ASV_1774	Bacteria	Firmicutes	Clostridia	Clostridiales	NA	NA	NA
ASV_1775	Bacteria	Bacteroidetes	Bacteroidia	Bacteroidales	NA	NA	NA
ASV_1776	NA	NA	NA	NA	NA	NA	NA
ASV_1777	NA	NA	NA	NA	NA	NA	NA
ASV_1778	Bacteria	Firmicutes	Clostridia	Clostridiales	Ruminococcaceae	NA	NA
ASV_1779	Bacteria	Patescibacteria	Saccharimonadia	Saccharimonadales	Saccharimonadaceae	Candidatus Saccharimonas	NA
ASV_1780	Bacteria	Bacteroidetes	Bacteroidia	Bacteroidales	Tannerellaceae	Parabacteroides	NA
ASV_1781	Bacteria	Bacteroidetes	Bacteroidia	NA	NA	NA	NA
ASV_1782	Bacteria	Bacteroidetes	Bacteroidia	Bacteroidales	Rikenellaceae	NA	NA
ASV_1783	Bacteria	Firmicutes	Clostridia	Clostridiales	Lachnospiraceae	NA	NA
ASV_1784	Bacteria	Firmicutes	Clostridia	Clostridiales	Lachnospiraceae	Lachnospiraceae UCG-006	NA
ASV_1785	Bacteria	Firmicutes	Erysipelotrichia	Erysipelotrichales	Erysipelotrichaceae	Faecalibaculum	NA
ASV_1786	Bacteria	Firmicutes	Clostridia	Clostridiales	NA	NA	NA
ASV_1787	Bacteria	Firmicutes	Clostridia	Clostridiales	Lachnospiraceae	NA	NA
ASV_1788	Bacteria	Firmicutes	Clostridia	Clostridiales	Lachnospiraceae	Lachnospiraceae UCG-006	NA
ASV_1789	NA	NA	NA	NA	NA	NA	NA
ASV_1790	Bacteria	NA	NA	NA	NA	NA	NA
ASV_1791	NA	NA	NA	NA	NA	NA	NA
ASV_1792	Bacteria	Firmicutes	Clostridia	Clostridiales	Lachnospiraceae	NA	NA
ASV_1793	Bacteria	Bacteroidetes	Bacteroidia	Bacteroidales	NA	NA	NA
ASV_1794	Bacteria	Bacteroidetes	Bacteroidia	Bacteroidales	NA	NA	NA
ASV_1795	Bacteria	NA	NA	NA	NA	NA	NA
ASV_1796	Bacteria	Firmicutes	Clostridia	Clostridiales	Ruminococcaceae	Ruminococcaceae UCG-010	NA
ASV_1797	Bacteria	Actinobacteria	Coriobacteriia	Coriobacteriales	Eggerthellaceae	Enterorhabdus	NA
ASV_1798	NA	NA	NA	NA	NA	NA	NA
ASV_1799	Bacteria	Firmicutes	Clostridia	Clostridiales	Lachnospiraceae	NA	NA
ASV_1800	Bacteria	Firmicutes	NA	NA	NA	NA	NA
ASV_1801	Bacteria	Bacteroidetes	Bacteroidia	Bacteroidales	Rikenellaceae	Rikenellaceae RC9 gut group	NA
ASV_1802	Bacteria	Firmicutes	Clostridia	Clostridiales	Ruminococcaceae	NA	NA
ASV_1803	Bacteria	Firmicutes	Clostridia	Clostridiales	Lachnospiraceae	Blautia	NA
ASV_1804	Bacteria	Firmicutes	Clostridia	Clostridiales	Lachnospiraceae	Lachnoclostridium	NA
ASV_1805	Bacteria	Proteobacteria	Gammaproteobacteria	Betaproteobacteriales	Burkholderiaceae	Parasutterella	NA
ASV_1806	Bacteria	Firmicutes	Clostridia	Clostridiales	Ruminococcaceae	NA	NA
ASV_1807	Bacteria	Firmicutes	Clostridia	Clostridiales	Lachnospiraceae	Lachnospiraceae UCG-006	NA
ASV_1808	Bacteria	Firmicutes	Clostridia	Clostridiales	Lachnospiraceae	Blautia	NA
ASV_1809	Bacteria	Firmicutes	Clostridia	Clostridiales	Lachnospiraceae	NA	NA
ASV_1810	Bacteria	Firmicutes	Clostridia	Clostridiales	Ruminococcaceae	NA	NA
ASV_1811	Bacteria	Firmicutes	Clostridia	Clostridiales	Lachnospiraceae	Lachnospiraceae NK4A136 group	NA
ASV_1812	Bacteria	Firmicutes	Clostridia	Clostridiales	Lachnospiraceae	NA	NA
ASV_1813	Bacteria	Firmicutes	Clostridia	Clostridiales	NA	NA	NA
ASV_1814	Bacteria	Firmicutes	Erysipelotrichia	Erysipelotrichales	Erysipelotrichaceae	Erysipelatoclostridium	NA
ASV_1815	NA	NA	NA	NA	NA	NA	NA
ASV_1816	Bacteria	Firmicutes	Clostridia	Clostridiales	Lachnospiraceae	NA	NA
ASV_1817	Bacteria	Firmicutes	Clostridia	Clostridiales	Ruminococcaceae	NA	NA
ASV_1818	Bacteria	Firmicutes	Clostridia	Clostridiales	Lachnospiraceae	NA	NA
ASV_1819	Bacteria	Proteobacteria	Gammaproteobacteria	Betaproteobacteriales	Burkholderiaceae	NA	NA
ASV_1820	NA	NA	NA	NA	NA	NA	NA
ASV_1821	Bacteria	Proteobacteria	Alphaproteobacteria	Rhizobiales	Rhizobiales Incertae Sedis	Alsobacter	NA
ASV_1822	Bacteria	Proteobacteria	Gammaproteobacteria	Pasteurellales	Pasteurellaceae	Haemophilus	NA
ASV_1823	Bacteria	Firmicutes	Clostridia	Clostridiales	Lachnospiraceae	NA	NA
ASV_1824	Bacteria	Bacteroidetes	Bacteroidia	Bacteroidales	NA	NA	NA
ASV_1825	Bacteria	Firmicutes	Clostridia	Clostridiales	NA	NA	NA
ASV_1826	Bacteria	Bacteroidetes	Bacteroidia	Bacteroidales	NA	NA	NA
ASV_1827	Bacteria	Tenericutes	Mollicutes	Mollicutes RF39	NA	NA	NA
ASV_1828	Bacteria	Firmicutes	Clostridia	Clostridiales	Lachnospiraceae	NA	NA
ASV_1829	Bacteria	Firmicutes	Clostridia	Clostridiales	Ruminococcaceae	NA	NA
ASV_1830	Bacteria	Firmicutes	Clostridia	Clostridiales	Ruminococcaceae	Ruminiclostridium 9	NA
ASV_1831	Bacteria	Firmicutes	Clostridia	Clostridiales	Lachnospiraceae	ASF356	NA
ASV_1832	Bacteria	Bacteroidetes	Bacteroidia	Bacteroidales	Bacteroidaceae	Bacteroides	NA
ASV_1833	Bacteria	Firmicutes	Clostridia	Clostridiales	Lachnospiraceae	NA	NA
ASV_1834	NA	NA	NA	NA	NA	NA	NA
ASV_1835	Bacteria	Firmicutes	Clostridia	Clostridiales	NA	NA	NA
ASV_1836	Bacteria	Firmicutes	Clostridia	Clostridiales	Lachnospiraceae	NA	NA
ASV_1837	NA	NA	NA	NA	NA	NA	NA
ASV_1838	Bacteria	NA	NA	NA	NA	NA	NA
ASV_1839	Bacteria	Firmicutes	Clostridia	Clostridiales	Ruminococcaceae	NA	NA
ASV_1840	Bacteria	Firmicutes	Clostridia	Clostridiales	Ruminococcaceae	NA	NA
ASV_1841	Bacteria	Firmicutes	Clostridia	Clostridiales	Lachnospiraceae	Lachnospiraceae FCS020 group	NA
ASV_1842	Bacteria	Firmicutes	Clostridia	Clostridiales	Lachnospiraceae	Lachnospiraceae NK4A136 group	NA
ASV_1843	Bacteria	Firmicutes	Clostridia	Clostridiales	Ruminococcaceae	NA	NA
ASV_1844	NA	NA	NA	NA	NA	NA	NA
ASV_1845	Bacteria	Actinobacteria	Coriobacteriia	Coriobacteriales	Eggerthellaceae	Enterorhabdus	NA
ASV_1846	Bacteria	Firmicutes	Clostridia	Clostridiales	Lachnospiraceae	A2	NA
ASV_1847	NA	NA	NA	NA	NA	NA	NA
ASV_1848	Bacteria	Firmicutes	Bacilli	Lactobacillales	Lactobacillaceae	Lactobacillus	NA
ASV_1849	Bacteria	NA	NA	NA	NA	NA	NA
ASV_1850	Bacteria	Firmicutes	Clostridia	Clostridiales	Lachnospiraceae	NA	NA
ASV_1851	NA	NA	NA	NA	NA	NA	NA
ASV_1852	Bacteria	Deinococcus-Thermus	Deinococci	Thermales	Thermaceae	Thermus	NA
ASV_1853	Bacteria	NA	NA	NA	NA	NA	NA
ASV_1854	NA	NA	NA	NA	NA	NA	NA
ASV_1855	Bacteria	Bacteroidetes	Bacteroidia	NA	NA	NA	NA
ASV_1856	NA	NA	NA	NA	NA	NA	NA
ASV_1857	Bacteria	Firmicutes	Clostridia	Clostridiales	Lachnospiraceae	NA	NA
ASV_1858	Bacteria	Firmicutes	Clostridia	Clostridiales	Lachnospiraceae	NA	NA
ASV_1859	Bacteria	Firmicutes	Clostridia	Clostridiales	NA	NA	NA
ASV_1860	Bacteria	Firmicutes	Clostridia	Clostridiales	Ruminococcaceae	Ruminiclostridium	NA
ASV_1861	Bacteria	Firmicutes	Clostridia	Clostridiales	Lachnospiraceae	NA	NA
ASV_1862	NA	NA	NA	NA	NA	NA	NA
ASV_1863	Bacteria	Bacteroidetes	Bacteroidia	Bacteroidales	NA	NA	NA
ASV_1864	Bacteria	Firmicutes	Clostridia	Clostridiales	Ruminococcaceae	Ruminococcaceae UCG-014	NA
ASV_1865	Bacteria	Firmicutes	Clostridia	Clostridiales	Ruminococcaceae	Ruminiclostridium 5	NA
ASV_1866	Bacteria	Firmicutes	Clostridia	Clostridiales	Defluviitaleaceae	Defluviitaleaceae UCG-011	NA
ASV_1867	Bacteria	Firmicutes	Clostridia	Clostridiales	Ruminococcaceae	Ruminococcaceae UCG-014	NA
ASV_1868	Bacteria	Tenericutes	Mollicutes	Mollicutes RF39	NA	NA	NA
ASV_1869	NA	NA	NA	NA	NA	NA	NA
ASV_1870	Bacteria	Firmicutes	Clostridia	Clostridiales	Ruminococcaceae	NA	NA
ASV_1871	Bacteria	Bacteroidetes	Bacteroidia	Bacteroidales	Bacteroidaceae	Bacteroides	NA
ASV_1872	Bacteria	Bacteroidetes	Bacteroidia	Bacteroidales	NA	NA	NA
ASV_1873	Bacteria	Actinobacteria	Coriobacteriia	Coriobacteriales	Eggerthellaceae	Enterorhabdus	NA
ASV_1874	Bacteria	Firmicutes	Clostridia	Clostridiales	Lachnospiraceae	Lachnoclostridium	NA
ASV_1875	NA	NA	NA	NA	NA	NA	NA
ASV_1876	NA	NA	NA	NA	NA	NA	NA
ASV_1877	Bacteria	Firmicutes	NA	NA	NA	NA	NA
ASV_1878	Bacteria	Firmicutes	Clostridia	Clostridiales	Lachnospiraceae	Blautia	NA
ASV_1879	Bacteria	Firmicutes	Clostridia	Clostridiales	Lachnospiraceae	NA	NA
ASV_1880	Bacteria	Firmicutes	Clostridia	Clostridiales	Lachnospiraceae	NA	NA
ASV_1881	Bacteria	Firmicutes	Clostridia	Clostridiales	Lachnospiraceae	Lachnospiraceae NK4A136 group	NA
ASV_1882	Bacteria	Bacteroidetes	Bacteroidia	Bacteroidales	NA	NA	NA
ASV_1883	NA	NA	NA	NA	NA	NA	NA
ASV_1884	Bacteria	Bacteroidetes	Bacteroidia	Bacteroidales	Prevotellaceae	NA	NA
ASV_1885	Bacteria	Firmicutes	Clostridia	Clostridiales	Lachnospiraceae	NA	NA
ASV_1886	Bacteria	Firmicutes	Clostridia	Clostridiales	Ruminococcaceae	Ruminococcus 1	NA
ASV_1887	Bacteria	Firmicutes	Clostridia	Clostridiales	Ruminococcaceae	Ruminiclostridium 5	NA
ASV_1888	Bacteria	Bacteroidetes	Bacteroidia	Bacteroidales	NA	NA	NA
ASV_1889	Bacteria	Firmicutes	Clostridia	Clostridiales	NA	NA	NA
ASV_1890	Bacteria	Firmicutes	Clostridia	Clostridiales	Lachnospiraceae	NA	NA
ASV_1891	Bacteria	NA	NA	NA	NA	NA	NA
ASV_1892	Bacteria	Firmicutes	Clostridia	Clostridiales	Ruminococcaceae	Ruminococcaceae UCG-014	NA
ASV_1893	Bacteria	Proteobacteria	Gammaproteobacteria	Betaproteobacteriales	Burkholderiaceae	Parasutterella	NA
ASV_1894	Bacteria	Firmicutes	Clostridia	Clostridiales	Lachnospiraceae	NA	NA
ASV_1895	Bacteria	Firmicutes	Clostridia	Clostridiales	Ruminococcaceae	Ruminiclostridium 9	NA
ASV_1896	Bacteria	Actinobacteria	Actinobacteria	Micrococcales	Micrococcaceae	Kocuria	NA
ASV_1897	Bacteria	Firmicutes	Clostridia	Clostridiales	Lachnospiraceae	[Eubacterium] xylanophilum group	NA
ASV_1898	Bacteria	Bacteroidetes	Bacteroidia	Bacteroidales	NA	NA	NA
ASV_1899	Bacteria	Bacteroidetes	Bacteroidia	Bacteroidales	Muribaculaceae	Muribaculum	NA
ASV_1900	Bacteria	Firmicutes	Bacilli	Lactobacillales	Enterococcaceae	NA	NA
ASV_1901	Bacteria	Proteobacteria	Gammaproteobacteria	Enterobacteriales	Enterobacteriaceae	NA	NA
ASV_1902	Bacteria	Bacteroidetes	Bacteroidia	Bacteroidales	Rikenellaceae	Alistipes	NA
ASV_1903	Bacteria	Firmicutes	Clostridia	Clostridiales	Lachnospiraceae	Lachnospiraceae NK4A136 group	NA
ASV_1904	Bacteria	Actinobacteria	Coriobacteriia	Coriobacteriales	Eggerthellaceae	Enterorhabdus	NA
ASV_1905	Bacteria	Firmicutes	Clostridia	Clostridiales	Ruminococcaceae	Oscillibacter	NA
ASV_1906	Bacteria	Firmicutes	Clostridia	Clostridiales	Lachnospiraceae	Hungatella	NA
ASV_1907	Bacteria	Cyanobacteria	Melainabacteria	Gastranaerophilales	NA	NA	NA
ASV_1908	Bacteria	Firmicutes	Clostridia	Clostridiales	Ruminococcaceae	Ruminococcaceae UCG-014	NA
ASV_1909	NA	NA	NA	NA	NA	NA	NA
ASV_1910	Bacteria	Firmicutes	Clostridia	Clostridiales	Lachnospiraceae	NA	NA
ASV_1911	NA	NA	NA	NA	NA	NA	NA
ASV_1912	Bacteria	Firmicutes	Clostridia	Clostridiales	Lachnospiraceae	NA	NA
ASV_1913	Bacteria	Bacteroidetes	Bacteroidia	Bacteroidales	Prevotellaceae	Alloprevotella	NA
ASV_1914	Bacteria	Firmicutes	Clostridia	Clostridiales	Ruminococcaceae	NA	NA
ASV_1915	Bacteria	Firmicutes	Clostridia	Clostridiales	NA	NA	NA
ASV_1916	Bacteria	NA	NA	NA	NA	NA	NA
ASV_1917	Bacteria	Firmicutes	Clostridia	Clostridiales	Lachnospiraceae	NA	NA
ASV_1918	Bacteria	Firmicutes	Clostridia	Clostridiales	NA	NA	NA
ASV_1919	Bacteria	Firmicutes	Clostridia	Clostridiales	Lachnospiraceae	NA	NA
ASV_1920	Bacteria	Bacteroidetes	Bacteroidia	Bacteroidales	Marinifilaceae	Odoribacter	NA
ASV_1921	Bacteria	Firmicutes	Clostridia	Clostridiales	NA	NA	NA
ASV_1922	Bacteria	Firmicutes	Clostridia	Clostridiales	Ruminococcaceae	Ruminococcaceae UCG-014	NA
ASV_1923	Bacteria	Bacteroidetes	Bacteroidia	Bacteroidales	Rikenellaceae	Alistipes	NA
ASV_1924	Bacteria	Firmicutes	Clostridia	Clostridiales	Lachnospiraceae	Lachnospiraceae UCG-006	NA
ASV_1925	Bacteria	Firmicutes	Clostridia	Clostridiales	Lachnospiraceae	NA	NA
ASV_1926	Bacteria	Actinobacteria	Coriobacteriia	Coriobacteriales	Eggerthellaceae	Enterorhabdus	NA
ASV_1927	Bacteria	NA	NA	NA	NA	NA	NA
ASV_1928	Bacteria	Firmicutes	NA	NA	NA	NA	NA
ASV_1929	Bacteria	Firmicutes	Clostridia	Clostridiales	Ruminococcaceae	Ruminococcaceae UCG-014	NA
ASV_1930	Bacteria	Bacteroidetes	Bacteroidia	Bacteroidales	Prevotellaceae	Prevotellaceae UCG-001	NA
ASV_1931	Bacteria	Firmicutes	Bacilli	Lactobacillales	Streptococcaceae	Streptococcus	NA
ASV_1932	Bacteria	Firmicutes	Clostridia	Clostridiales	Lachnospiraceae	NA	NA
ASV_1933	Bacteria	Firmicutes	Clostridia	Clostridiales	Lachnospiraceae	Lachnoclostridium	NA
ASV_1934	Bacteria	Firmicutes	Clostridia	Clostridiales	Peptostreptococcaceae	NA	NA
ASV_1935	Bacteria	Firmicutes	Clostridia	Clostridiales	Ruminococcaceae	Ruminococcaceae UCG-013	NA
ASV_1936	NA	NA	NA	NA	NA	NA	NA
ASV_1937	NA	NA	NA	NA	NA	NA	NA
ASV_1938	Bacteria	Bacteroidetes	Bacteroidia	Bacteroidales	NA	NA	NA
ASV_1939	Bacteria	Bacteroidetes	Bacteroidia	Bacteroidales	NA	NA	NA
ASV_1940	Bacteria	Firmicutes	Clostridia	Clostridiales	Lachnospiraceae	Lachnospiraceae NK4A136 group	NA
ASV_1941	Bacteria	Firmicutes	Clostridia	Clostridiales	Lachnospiraceae	Lachnospiraceae UCG-006	NA
ASV_1942	Bacteria	Firmicutes	Clostridia	Clostridiales	NA	NA	NA
ASV_1943	Bacteria	Firmicutes	Clostridia	Clostridiales	Clostridiales vadinBB60 group	NA	NA
ASV_1944	Bacteria	Firmicutes	Clostridia	Clostridiales	Ruminococcaceae	Ruminiclostridium 6	NA
ASV_1945	Bacteria	Firmicutes	Clostridia	Clostridiales	Lachnospiraceae	NA	NA
ASV_1946	Bacteria	Firmicutes	Clostridia	Clostridiales	Lachnospiraceae	NA	NA
ASV_1947	Bacteria	Actinobacteria	Coriobacteriia	Coriobacteriales	Eggerthellaceae	Enterorhabdus	NA
ASV_1948	Bacteria	Firmicutes	Clostridia	Clostridiales	Lachnospiraceae	NA	NA
ASV_1949	Bacteria	Bacteroidetes	Bacteroidia	Bacteroidales	NA	NA	NA
ASV_1950	Bacteria	Firmicutes	Clostridia	Clostridiales	Lachnospiraceae	Lachnospiraceae NK4A136 group	NA
ASV_1951	NA	NA	NA	NA	NA	NA	NA
ASV_1952	NA	NA	NA	NA	NA	NA	NA
ASV_1953	Bacteria	Firmicutes	Clostridia	Clostridiales	Lachnospiraceae	NA	NA
ASV_1954	Bacteria	Firmicutes	Clostridia	Clostridiales	Lachnospiraceae	NA	NA
ASV_1955	Bacteria	Firmicutes	Clostridia	Clostridiales	Lachnospiraceae	GCA-900066575	NA
ASV_1956	Bacteria	Firmicutes	Clostridia	Clostridiales	Lachnospiraceae	NA	NA
ASV_1957	Bacteria	Bacteroidetes	Bacteroidia	Bacteroidales	Rikenellaceae	NA	NA
ASV_1958	Bacteria	Proteobacteria	Alphaproteobacteria	Sphingomonadales	Sphingomonadaceae	NA	NA
ASV_1959	Bacteria	Firmicutes	Clostridia	Clostridiales	Lachnospiraceae	NA	NA
ASV_1960	NA	NA	NA	NA	NA	NA	NA
ASV_1961	NA	NA	NA	NA	NA	NA	NA
ASV_1962	Bacteria	Firmicutes	Clostridia	Clostridiales	Lachnospiraceae	NA	NA
ASV_1963	NA	NA	NA	NA	NA	NA	NA
ASV_1964	Bacteria	Bacteroidetes	Bacteroidia	Bacteroidales	NA	NA	NA
ASV_1965	Bacteria	Firmicutes	Clostridia	Clostridiales	Lachnospiraceae	NA	NA
ASV_1966	Bacteria	Firmicutes	Clostridia	Clostridiales	Lachnospiraceae	NA	NA
ASV_1967	Bacteria	Bacteroidetes	Bacteroidia	Bacteroidales	NA	NA	NA
ASV_1968	NA	NA	NA	NA	NA	NA	NA
ASV_1969	NA	NA	NA	NA	NA	NA	NA
ASV_1970	Bacteria	Firmicutes	Clostridia	Clostridiales	NA	NA	NA
ASV_1971	Bacteria	Firmicutes	Bacilli	Lactobacillales	NA	NA	NA
ASV_1972	Bacteria	Firmicutes	Clostridia	Clostridiales	Ruminococcaceae	Ruminiclostridium 9	NA
ASV_1973	Bacteria	Firmicutes	Clostridia	Clostridiales	NA	NA	NA
ASV_1974	Bacteria	Firmicutes	Clostridia	Clostridiales	Lachnospiraceae	NA	NA
ASV_1975	Bacteria	Firmicutes	Clostridia	Clostridiales	Ruminococcaceae	Ruminococcaceae UCG-013	NA
ASV_1976	NA	NA	NA	NA	NA	NA	NA
ASV_1977	Bacteria	Bacteroidetes	Bacteroidia	Bacteroidales	Tannerellaceae	Parabacteroides	NA
ASV_1978	Bacteria	Firmicutes	Bacilli	Lactobacillales	Streptococcaceae	Streptococcus	NA
ASV_1979	Bacteria	Firmicutes	Clostridia	Clostridiales	Lachnospiraceae	Lachnospiraceae NK4A136 group	NA
ASV_1980	Bacteria	Bacteroidetes	Bacteroidia	Bacteroidales	Rikenellaceae	Alistipes	NA
ASV_1981	Bacteria	Firmicutes	Bacilli	Lactobacillales	Streptococcaceae	Streptococcus	NA
ASV_1982	Bacteria	Firmicutes	Clostridia	Clostridiales	Lachnospiraceae	NA	NA
ASV_1983	NA	NA	NA	NA	NA	NA	NA
ASV_1984	Bacteria	Firmicutes	Clostridia	Clostridiales	Lachnospiraceae	NA	NA
ASV_1985	Bacteria	Firmicutes	Clostridia	Clostridiales	NA	NA	NA
ASV_1986	Bacteria	Firmicutes	Clostridia	Clostridiales	Lachnospiraceae	NA	NA
ASV_1987	Bacteria	Firmicutes	Clostridia	Clostridiales	Lachnospiraceae	Lachnospiraceae UCG-001	NA
ASV_1988	NA	NA	NA	NA	NA	NA	NA
ASV_1989	Bacteria	Bacteroidetes	Bacteroidia	Bacteroidales	NA	NA	NA
ASV_1990	Bacteria	Firmicutes	NA	NA	NA	NA	NA
ASV_1991	Bacteria	Firmicutes	Clostridia	Clostridiales	Ruminococcaceae	NA	NA
ASV_1992	Bacteria	Firmicutes	Clostridia	Clostridiales	Lachnospiraceae	Lachnospiraceae UCG-001	NA
ASV_1993	Bacteria	Firmicutes	Bacilli	Bacillales	Staphylococcaceae	NA	NA
ASV_1994	Bacteria	Firmicutes	Clostridia	Clostridiales	Ruminococcaceae	Oscillibacter	NA
ASV_1995	Bacteria	Firmicutes	Clostridia	Clostridiales	Lachnospiraceae	Lachnospiraceae UCG-006	NA
ASV_1996	Bacteria	Firmicutes	Clostridia	Clostridiales	Lachnospiraceae	Anaerostipes	NA
ASV_1997	Bacteria	Firmicutes	Clostridia	Clostridiales	Lachnospiraceae	NA	NA
ASV_1998	Bacteria	Firmicutes	Clostridia	Clostridiales	Lachnospiraceae	NA	NA
ASV_1999	Bacteria	Firmicutes	Clostridia	Clostridiales	Lachnospiraceae	Lachnospiraceae UCG-006	NA
[truncated: 8,563 more rows]
