# Supplementary material for: Lung and Gut Microbiota Changes Associated with Pseudomonas aeruginosa Infection in Mouse Models of Cystic Fibrosis
Source: Int J Mol Sci. 2021 Nov 10;22(22):12169. doi: 10.3390/ijms222212169 (PMC8625166; doi:10.3390/ijms222212169)
Supplement: Supplementary file 1 [file ijms-22-12169-s001.zip › Table S3 - Differential abundance of ASVs from Deseq2 analysis.csv]

	baseMean	log2FoldChange	lfcSE	stat	pvalue	padj	domain	phylum	class	order	family	genus	species
ASV_44	402.96516694478	5.38484489969932	1.7579306209488	3.06317259369029	0.002190037080573	0.0379473697779285	Bacteria	Bacteroidetes	Bacteroidia	Bacteroidales	Tannerellaceae	Parabacteroides	NA
ASV_95	111.552758487947	9.50246918437777	2.5805670658903	3.68231824314142	0.000231122640417472	0.00407888659847873	Bacteria	Firmicutes	Clostridia	Clostridiales	Lachnospiraceae	NA	NA
ASV_96	17.3992684586188	-25.0278918058877	3.19625700749975	-7.83037526305359	4.86415916723602e-15	8.62867905774353e-13	Bacteria	Firmicutes	Clostridia	Clostridiales	Lachnospiraceae	Roseburia	NA
ASV_106	32.603953569247	22.1027541744382	3.25696800140043	6.7862976132816	1.1504770274096e-11	2.96325569492257e-10	Bacteria	Firmicutes	Clostridia	Clostridiales	Lachnospiraceae	Lachnoclostridium	NA
ASV_112	21.7339676531388	21.5295541346149	3.2572065774633	6.60982152117046	3.84783645982885e-11	9.16747036554224e-10	Bacteria	Firmicutes	Clostridia	Clostridiales	Lachnospiraceae	Eisenbergiella	NA
ASV_121	9.40255907411143	-24.1931176327025	3.19728622203198	-7.56676629886671	3.82629356136698e-14	2.60461268855909e-12	Bacteria	Firmicutes	Clostridia	Clostridiales	Lachnospiraceae	Marvinbryantia	NA
ASV_135	83.0731474918192	9.0769230394009	2.19067076182304	4.14344464608057	3.42127679650852e-05	0.000627014766744735	Bacteria	Firmicutes	Clostridia	Clostridiales	Lachnospiraceae	Robinsoniella	NA
ASV_137	7.33747855666181	-23.8121316569422	3.19791519693916	-7.44614231163281	9.61091305997252e-14	4.36152387912086e-12	Bacteria	Firmicutes	Clostridia	Clostridiales	Lachnospiraceae	NA	NA
ASV_146	39.1437918863877	22.3577490525997	2.88949879298749	7.73758726145155	1.01321140282962e-14	1.0728782965518e-12	Bacteria	Firmicutes	Clostridia	Clostridiales	Lachnospiraceae	Lachnoclostridium	NA
ASV_150	37.6421124924384	7.93545190829782	1.97406443442765	4.01985455484821	5.82340815838801e-05	0.00104711471225354	Bacteria	Firmicutes	Clostridia	Clostridiales	Ruminococcaceae	Flavonifractor	NA
ASV_166	20.4949759953704	-24.4593047271975	3.19607381054135	-7.6529223594666	1.96462541186508e-14	1.70208001591583e-12	Bacteria	Firmicutes	Clostridia	Clostridiales	Lachnospiraceae	NA	NA
ASV_187	21.797351118041	21.5433181917986	3.2572041666299	6.61405214094657	3.73939931447856e-11	9.13755781204632e-10	Bacteria	Firmicutes	Clostridia	Clostridiales	Lachnospiraceae	Lachnoclostridium	NA
ASV_198	12.7105750482641	19.7542408991594	3.25771409001818	6.06383505528845	1.32913467096011e-09	2.75362030744561e-08	Bacteria	Proteobacteria	Gammaproteobacteria	Enterobacteriales	Enterobacteriaceae	NA	NA
ASV_214	17.6684612964253	19.5139194978745	2.9499947496006	6.61489973855596	3.7180365228834e-11	9.13755781204632e-10	Bacteria	Proteobacteria	Gammaproteobacteria	Enterobacteriales	Enterobacteriaceae	NA	NA
ASV_250	14.5237965203632	20.9789168422905	3.25756052536292	6.44006970214414	1.19418647749215e-10	2.70966598345242e-09	Bacteria	Firmicutes	Clostridia	Clostridiales	Lachnospiraceae	Lachnoclostridium	NA
ASV_252	6.99828448622405	-23.7862228214137	3.19805634383693	-7.43771224270417	1.02443909661536e-13	4.43768390488379e-12	Bacteria	Firmicutes	Erysipelotrichia	Erysipelotrichales	Erysipelotrichaceae	Faecalibaculum	NA
ASV_254	14.116180048537	20.9346866413124	3.25759338307881	6.42642717475275	1.30637962793924e-10	2.89530182657232e-09	Bacteria	Firmicutes	Bacilli	Lactobacillales	Lactobacillaceae	Lactobacillus	NA
ASV_268	5.9934849596495	-23.5425252379645	3.19855698671927	-7.36035822894994	1.83417339769518e-13	7.28319686668129e-12	Bacteria	Firmicutes	Clostridia	Clostridiales	Lachnospiraceae	NA	NA
ASV_289	5.2209423944846	-23.3917609927655	3.19907949283591	-7.31202867735844	2.63138931516142e-13	8.64728971499597e-12	Bacteria	Firmicutes	Erysipelotrichia	Erysipelotrichales	Erysipelotrichaceae	Faecalibaculum	NA
ASV_298	3.5597668245191	-22.8724342642215	3.20094753031424	-7.14551989609653	8.96559035764032e-13	2.44120217452321e-11	Bacteria	Firmicutes	Clostridia	Clostridiales	Lachnospiraceae	NA	NA
ASV_300	36.6564083502965	21.4217467334896	3.25691529639246	6.57731159211219	4.79030255462441e-11	1.11345325233099e-09	Bacteria	Proteobacteria	Gammaproteobacteria	Enterobacteriales	Enterobacteriaceae	NA	NA
ASV_326	25.0487208685533	20.3563152360074	3.25711169691644	6.24980569603401	4.10963626750706e-10	8.90109855212325e-09	Bacteria	Firmicutes	Clostridia	Clostridiales	Lachnospiraceae	NA	NA
ASV_406	9.66429762383321	-24.2296727125707	3.19722656178219	-7.5783408664867	3.50001848873089e-14	2.56578278443118e-12	Bacteria	Firmicutes	Clostridia	Clostridiales	Lachnospiraceae	Lachnospiraceae NK4A136 group	NA
ASV_408	5.44311015595204	-23.4354438851546	3.19891512867126	-7.32605991172046	2.37017865235938e-13	8.06707234178033e-12	Bacteria	Firmicutes	Clostridia	Clostridiales	Lachnospiraceae	NA	NA
ASV_416	8.11405643035791	20.1669384990959	3.2584035200569	6.18920841907995	6.04670906785558e-10	1.28055860925919e-08	Bacteria	Firmicutes	Clostridia	Clostridiales	Lachnospiraceae	NA	NA
ASV_417	11.0799161507365	-24.4052887569877	3.19694758702414	-7.63393458686798	2.2769547519895e-14	1.80828156553832e-12	Bacteria	Firmicutes	Clostridia	Clostridiales	Lachnospiraceae	Lachnoclostridium	NA
ASV_429	16.4548405255832	-24.9546258264466	3.1963264855092	-7.80728312316668	5.84339065278776e-15	8.62867905774353e-13	Bacteria	Firmicutes	Clostridia	Clostridiales	Lachnospiraceae	NA	NA
ASV_451	7.49816194952576	-23.8844867929804	3.19785587280818	-7.46890658708966	8.08639155148942e-14	4.03988487887436e-12	Bacteria	Firmicutes	Clostridia	Clostridiales	Lachnospiraceae	Lachnospiraceae NK4A136 group	NA
ASV_456	5.66527791741946	-23.5030845058488	3.1987636220801	-7.34755276808016	2.01868613049042e-13	7.6952315294295e-12	Bacteria	Firmicutes	Clostridia	Clostridiales	Lachnospiraceae	Lachnospiraceae NK4A136 group	NA
ASV_467	3.5597668245191	-22.8724342642215	3.20094753031424	-7.14551989609653	8.96559035764032e-13	2.44120217452321e-11	Bacteria	Firmicutes	Clostridia	Clostridiales	Lachnospiraceae	Lachnospiraceae NK4A136 group	NA
ASV_468	1.35374183391619	17.4397519473349	3.26843204746352	5.33581597967414	9.51158304317304e-08	1.77736051767528e-06	Bacteria	Firmicutes	Clostridia	Clostridiales	Lachnospiraceae	NA	NA
ASV_478	25.1148713506582	-25.5162765192699	3.19588523649847	-7.98410287949715	1.41547934883027e-15	8.62867905774353e-13	Bacteria	Verrucomicrobia	Verrucomicrobiae	Verrucomicrobiales	Akkermansiaceae	Akkermansia	NA
ASV_481	7.55542346428543	-23.2251863561687	3.19783126745026	-7.26279294113192	3.79178150802419e-13	1.16566702488615e-11	Bacteria	Firmicutes	Clostridia	Clostridiales	Lachnospiraceae	NA	NA
ASV_531	17.3629443073482	-25.0257795430927	3.19625954015436	-7.82970820382256	4.89003560852091e-15	8.62867905774353e-13	Bacteria	Firmicutes	Clostridia	Clostridiales	Lachnospiraceae	Lachnospiraceae UCG-006	NA
ASV_547	14.7225107917652	-24.8026029018635	3.1964777004649	-7.75935427244062	8.5362888619016e-15	1.01688541067403e-12	Bacteria	Verrucomicrobia	Verrucomicrobiae	Verrucomicrobiales	Akkermansiaceae	Akkermansia	NA
ASV_568	7.57813869465746	-23.8956794930311	3.19782669935922	-7.47247482104621	7.8700431641861e-14	4.03988487887436e-12	Bacteria	Firmicutes	Erysipelotrichia	Erysipelotrichales	Erysipelotrichaceae	Turicibacter	NA
ASV_613	7.62807176682663	-23.8963406899067	3.19780600715428	-7.47272993935364	7.85479469615552e-14	4.03988487887436e-12	Bacteria	Firmicutes	Clostridia	Clostridiales	Lachnospiraceae	NA	NA
ASV_643	8.30524942409176	-24.017966342215	3.19758482440881	-7.51128356591934	5.85504100372972e-14	3.71990271770295e-12	Bacteria	Bacteroidetes	Bacteroidia	Bacteroidales	Prevotellaceae	Alloprevotella	NA
ASV_645	3.81403588341332	-22.9674334527531	3.20055561407599	-7.17607697605464	7.17401724495897e-13	2.07176922255936e-11	Bacteria	Firmicutes	Clostridia	Clostridiales	Lachnospiraceae	NA	NA
ASV_687	12.9330400940029	-24.5986988280084	3.1966781266388	-7.69508153574195	1.41403974189564e-14	1.34757987402654e-12	Bacteria	Firmicutes	Erysipelotrichia	Erysipelotrichales	Erysipelotrichaceae	NA	NA
ASV_699	18.013789989889	-25.0759727830224	3.19621688082798	-7.84551665859623	4.31174600927039e-15	8.62867905774353e-13	Bacteria	Firmicutes	Clostridia	Clostridiales	Lachnospiraceae	NA	NA
ASV_715	16.0798539581633	-24.922108952691	3.19635795658199	-7.79703315186305	6.33795943380952e-15	8.62867905774353e-13	Bacteria	Verrucomicrobia	Verrucomicrobiae	Verrucomicrobiales	Akkermansiaceae	Akkermansia	NA
ASV_719	5.47437883870488	-23.4580099380414	3.19889017417087	-7.33317140033467	2.24769167568514e-13	8.06707234178033e-12	Bacteria	Actinobacteria	Coriobacteriia	Coriobacteriales	NA	NA	NA
ASV_742	7.96747642848467	-23.9495783798441	3.19769074296875	-7.48964809448997	6.90585223596869e-14	4.03988487887436e-12	Bacteria	Bacteroidetes	Bacteroidia	Bacteroidales	NA	NA	NA
ASV_747	4.50419475755477	-23.1838128528341	3.19971415421244	-7.24558874182949	4.30564751091537e-13	1.28227564934448e-11	Bacteria	Firmicutes	Clostridia	Clostridiales	Lachnospiraceae	NA	NA
ASV_755	3.48711852197789	-22.8443224440948	3.20106995819556	-7.13646460165841	9.57619526458768e-13	2.53503169087557e-11	Bacteria	Firmicutes	Clostridia	Clostridiales	Ruminococcaceae	Butyricicoccus	NA
ASV_789	4.80575241565695	-23.2752212924551	3.19942355952977	-7.27481712233059	3.46890060633936e-13	1.1019540926138e-11	Bacteria	Firmicutes	Clostridia	Clostridiales	Lachnospiraceae	NA	NA
ASV_814	6.40862234465071	-23.6243384206369	3.19833335714642	-7.38645281232183	1.50797631418984e-13	6.24826707575183e-12	Bacteria	Firmicutes	Erysipelotrichia	Erysipelotrichales	Erysipelotrichaceae	Turicibacter	NA
ASV_832	16.1912942739151	-24.9231080707897	3.19634810021215	-7.79736977619412	6.32108124350012e-15	8.62867905774353e-13	Bacteria	Firmicutes	Clostridia	Clostridiales	Lachnospiraceae	NA	NA
ASV_1035	7.46946639528186	-23.8646630956638	3.19786926500596	-7.46267627536027	8.47824738483602e-14	4.03988487887436e-12	Bacteria	Firmicutes	Clostridia	Clostridiales	Lachnospiraceae	Hungatella	NA
ASV_1147	5.484856961638	-23.4440055769079	3.19888624269168	-7.3288025263384	2.32218259154795e-13	8.06707234178033e-12	Bacteria	Actinobacteria	Coriobacteriia	Coriobacteriales	Atopobiaceae	NA	NA
ASV_1555	1.35374183391619	17.4397519473349	3.26843204746352	5.33581597967414	9.51158304317304e-08	1.77736051767528e-06	Bacteria	Proteobacteria	Deltaproteobacteria	Desulfovibrionales	Desulfovibrionaceae	Bilophila	NA
ASV_4861	1.35374183391619	17.4397519473349	3.26843204746352	5.33581597967414	9.51158304317304e-08	1.77736051767528e-06	Bacteria	Firmicutes	Clostridia	Clostridiales	Lachnospiraceae	NA	NA
ASV_4862	1.35374183391619	17.4397519473349	3.26843204746352	5.33581597967414	9.51158304317304e-08	1.77736051767528e-06	Bacteria	Firmicutes	Clostridia	Clostridiales	Lachnospiraceae	NA	NA
ASV_4863	1.35374183391619	17.4397519473349	3.26843204746352	5.33581597967414	9.51158304317304e-08	1.77736051767528e-06	Bacteria	Firmicutes	Clostridia	Clostridiales	Ruminococcaceae	NA	NA
